# Supplementary material for: Deep Sequencing of Maize Small RNAs Reveals a Diverse Set of MicroRNA in Dry and Imbibed Seeds
Source: PLoS One. 2013 Jan 24;8(1):e55107. doi: 10.1371/journal.pone.0055107 (PMC3554676; doi:10.1371/journal.pone.0055107)
Supplement: Additional File S2 — Novel miRNAs identified in common in this study. (XLS) [file pone.0055107.s002.xls]

## Sheet: Sheet1
Additional file S2：Novel miRNAs identified in common in this study
						DS					GS
Name	Chromosome	Location	Arm	Precursor L(nt)	Free energy (kcal/mol)	Mature sequence(5'-3')	L(nt)	Reads	Complementary sequences	Reads	Mature sequence(5'-3')	L(nt)	Reads	Complementary sequences	Reads
zma-miRn1	chr10	111704635:111704730(+)	5p	96	-40.3	AGUGGAUUAGAGGGGCUAAAA	21	30			AGUGGAUUAGAGGGGCUAAAA	21	16
zma-miRn2	chr10	117750267:117750367(-)	5p	101	-42.7	AUGGAGAGAACUGAGAAGGUAA	22	105			AUGGAGAGAACUGAGAAGGUAA	22	7
zma-miRn3a	chr10	143441048:143441209(-)	3p	162	-66.5	UGCACACGAGAUGGACUGGCC	21	8			UGCACACGAGAUGGACUGGCC	21	9
zma-miRn3b	chr1	3897218:3897348(+)	5p	131	-53.1	UGCACAUGAGAUGGACUGGCC	21	7			UGCACAUGAGAUGGACUGGCC	21	6
zma-miRn4	chr1	173415718:173415982(+)	5p	265	-95	UGGCCUGCAGAAUAGUCGUCA	21	9			UGGCCUGCAGAAUAGUCGUCA	21	11
zma-miRn5	chr1	175894457:175894571(-)	3p	115	-62.9	UUUGGGGUGGAUACGUGGUCA	21	29			UUUGGGGUGGAUACGUGGUCA	21	27
zma-miRn6	chr1	223307935:223308068(-)	5p	134	-52.6	GAAAUGUUGUCUGGUUCAAGG	21	18			GAAAUGUUGUCUGGUUCAAGG	21	65
zma-miRn7	chr1	274716698:274716797(-)	3p	100	-58.7	UCGGACCAGGCUUCAUUCCCCG	22	6			UCGGACCAGGCUUCAUUCCCCG	22	16
zma-miRn8	chr2	89698634:89698756(+)	5p	123	-49.19	AUGCAGAACAAUUUACAGACG	21	241			AUGCAGAACAAUUUACAGACG	21	159
zma-miRn9	chr3	151629215:151629329(+)	3p	115	-81.7	UUCUGGAGGGGAUUUGAGUUU	21	5			UUCUGGAGGGGAUUUGAGUUU	21	5
zma-miRn10	chr3	212760288:212760452(+)	5p	165	-72.9	UGGAUUAUGGUGGAAGGAUA	20	8			UGGAUUAUGGUGGAAGGAUA	20	9
zma-miRn11	chr3	99235697:99235766(-)	5p	70	-29.3	GAUCGGCUGAUCGUUUGGCCUG	22	26			GAUCGGCUGAUCGUUUGGCCUG	22	14
zma-miRn12a	chr4	58511735:58511958(+)	3p	224	-123.6	UUUCAAAGUUCGUGGACCUAA	21	66			UUUCAAAGUUCGUGGACCUAA	21	18
zma-miRn12b	chr3	87804986:87805187(-)	3p	202	-100.8	UUUCAAAGUUCGUGGACCUAA	21	66			UUUCAAAGUUCGUGGACCUAA	21	34
zma-miRn12c	chr3	199652892:199653101(-)	3p	210	-82.52	UUUCAAAGUUCGUGGACCUAA	21	147			UUUCAAAGUUCGUGGACCUAA	21	20
zma-miRn13	chr4	89098428:89098600(+)	3p	173	-76.2	UCUAACGGACCAGAAUGCUCA	21	13			UCUAACGGACCAGAAUGCUCA	21	6
zma-miRn14a	chr10	5174779:5175030(+)	3p	252	-54.99	UUACGGUAGAGACAUUAGAAAA	22	74			UUACGGUAGAGACAUUAGAAAA	22	12
zma-miRn14b	chr4	202112107:202112360(-)	3p	254	-56.6	UUACGGUAGAGACAUUAGAAAA	22	74			UUACGGUAGAGACAUUAGAAAA	22	12
zma-miRn15	chr5	13805258:13805373(+)	5p	116	-36.4	UGGCUGUGAUGACAAAAAGGUUA	23	305			UGGCUGUGAUGACAAAAAGGUUA	23	622
zma-miRn16a	chr2	172599873:172599976(+)	3p	104	-64.1	AAAAGAAACGGAUGGAGUAUA	21	12			AAAAGAAACGGAUGGAGUAUA	21	12
zma-miRn16b	chr3	220512023:220512130(+)	3p	108	-37.7	AAAAGAAACGGAUGGAGUAUA	21	8			AAAAGAAACGGAUGGAGUAUA	21	12
zma-miRn16c	chr5	215684968:215685075(+)	3p	108	-56.1	AAAAGAAACGGAUGGAGUAUA	21	12			AAAAGAAACGGAUGGAGUAUA	21	11
zma-miRn17	chr5	208278124:208278297(-)	3p	174	-43.9	UGUGAUCAUAGUUGGGAGUGCC	22	188			UGUGAUCAUAGUUGGGAGUGCC	22	50
zma-miRn18	chr6	80410086:80410157(+)	5p	72	-19	UAACUCCUUCUGAAGCUGCUU	21	802			UAACUCCUUCUGAAGCUGCUU	21	770
zma-miRn19	chr6	87791279:87791622(+)	3p	344	-91.3	AACAUUCUCUAUCCGUUAACA	21	7			AACAUUCUCUAUCCGUUAACA	21	12
zma-miRn20	chr6	127375633:127375957(+)	3p	325	-89.62	UGCAAUGAUGAUACUGUUUUU	21	10			UGCAAUGAUGAUACUGUUUUU	21	24
zma-miRn21	chr6	148165271:148165532(+)	3p	262	-87.34	AACGAUGAUGAAAAGCUCCGUGA	23	492			AACGAUGAUGAAAAGCUCCGUGA	23	390
zma-miRn22a	chr10	81342594:81342667(-)	5p	74	-28	GAUGCUUGGGCACGCCUCGCGG	22	105			GAUGCUUGGGCACGCCUCGCGG	22	71
zma-miRn22b	chr1	101489014:101489084(-)	5p	71	-26.6	GAUGCUUGGGCACGCCUCGCGG	22	90			GAUGCUUGGGCACGCCUCGCGG	22	60
zma-miRn22c	chr2	152881378:152881451(-)	5p	74	-28	GAUGCUUGGGCACGCCUCGCGG	22	105			GAUGCUUGGGCACGCCUCGCGG	22	71
zma-miRn22d	chr6	4034564:4034634(-)	5p	71	-31.2	GAUGCUUGGGCACGCCUCGCGG	22	98			GAUGCUUGGGCACGCCUCGCGG	22	64
zma-miRn23	chr7	7419580:7419755(+)	3p	176	-114.7	AACAGCAAAACCGAGGGCACC	21	10			AACAGCAAAACCGAGGGCACC	21	8
zma-miRn24	chr7	167094998:167095184(+)	3p	187	-144.3	UCUCCAUGGGCUGCGUCGCAU	21	38			UCUCCAUGGGCUGCGUCGCAU	21	49
zma-miRn25	chr7	137280428:137280606(-)	3p	179	-63.7	UAAUGGAUCAAAUGGUUUGCU	21	11			UAAUGGAUCAAAUGGUUUGCU	21	7
zma-miRn26	chr8	4791964:4792141(+)	5p	178	-98.5	UUAGGCUCGGGGACUACGGUG	21	1982			UUAGGCUCGGGGACUACGGUG	21	1439
zma-miRn27	chr8	172349156:172349277(+)	5p	122	-54.9	AAGCAUGAAGGUGGGAGGACU	21	8			AAGCAUGAAGGUGGGAGGACU	21	9
zma-miRn28a	chr4	31554211:31554343(-)	5p	133	-52.8	UUUGGGAGCAAGUGGAAUGGA	21	11			UUUGGGAGCAAGUGGAAUGGA	21	5
zma-miRn28b	chr8	174286071:174286189(+)	5p	119	-44.89	UUUGGGAGCAAGUGGAAUGGA	21	11			UUUGGGAGCAAGUGGAAUGGA	21	6
zma-miRn29a	chr6	150016320:150016518(+)	3p	199	-78.9	AAGUUACAGAUGUAUGGAGCA	21	20			AAGUUACAGAUGUAUGGAGCA	21	1
zma-miRn29b	chr8	4622828:4623026(-)	3p	199	-83.9	AAGUUACAGAUGUAUGGAGCA	21	20			AAGUUACAGAUGUAUGGAGCA	21	1
zma-miRn30	chr8	103189150:103189279(-)	3p	130	-66.4	AUGGUGCAUUGACUUGGUCAA	21	9			AUGGUGCAUUGACUUGGUCAA	21	1
zma-miRn31	chr8	126079104:126079185(-)	5p	82	-27.2	AUGGAUCCUGGAGAUAAGGCU	21	19			AUGGAUCCUGGAGAUAAGGCU	21	54
zma-miRn32	chr6	140868907:140869197(+)	5p	291	-122.3	UCUGUUUGAAUGCACUAGAGC	21	14			UCUGUUUGAAUGCACUAGAGC	21	14
zma-miRn33	chr8	173065432:173065538(-)	5p	107	-42.5	CGGAGGGGAUUGGAGAGGCUA	21	10			CGGAGGGGAUUGGAGAGGCUA	21	9
zma-miRn34a	chr1	240998450:240998591(-)	3p	142	-53.4	UUGGAUUUUGAUUGGAUGCAC	21	234	GCAUCCAAUCAAAAUCUAACA	8	UUGGAUUUUGAUUGGAUGCAC	21	3	GCAUCCAAUCAAAAUCUAACA	240
zma-miRn34b	chr4	73581946:73582096(+)	3p	151	-56.3	UUGGAUUUUGAUUGGAUGCAC	21	234			UUGGAUUUUGAUUGGAUGCAC	21	240
zma-miRn34c	chr4	156412142:156412315(+)	3p	174	-73.8	UUGGAUUUUGAUUGGAUGCAC	21	243			UUGGAUUUUGAUUGGAUGCAC	21	262
zma-miRn34d	chr5	1821209:1821363(+)	5p	155	-36.1	UUGGAUUUUGAUUGGAUGCAC	21	234			UUGGAUUUUGAUUGGAUGCAC	21	3
zma-miRn34e	chr7	102014320:102014491(-)	3p	172	-42.42	UUGGAUUUUGAUUGGAUGCAC	21	234			UUGGAUUUUGAUUGGAUGCAC	21	262
zma-miRn34f	chr7	156646170:156646409(-)	5p	240	-51.8	UUGGAUUUUGAUUGGAUGCAC	21	243			UUGGAUUUUGAUUGGAUGCAC	21	242
zma-miRn34g	chr9	14837769:14837882(+)	3p	114	-49.7	UUGGAUUUUGAUUGGAUGCAC	21	243			UUGGAUUUUGAUUGGAUGCAC	21	262
zma-miRn35	chr9	16998543:16998771(+)	3p	229	-45.2	GGGCGUUUGGUCUAGUGGUAU	21	38			GGGCGUUUGGUCUAGUGGUAU	21	1010
zma-miRn36	chr9	34926300:34926492(+)	3p	193	-98.9	UCGCUAGAUCGUUGAGGGAUU	21	514			UCGCUAGAUCGUUGAGGGAUU	21	4
zma-miRn37	chr9	132017712:132017785(+)	3p	74	-24.1	UGAUAGAAGAGAGUGAGCAC	20	119			UGAUAGAAGAGAGUGAGCAC	20	137
zma-miRn38a	chr5	3201946:3202143(-)	3p	198	-90.5	UGGACAAGAUUUGAUGUUAGC	21	14			UGGACAAGAUUUGAUGUUAGC	21	5
zma-miRn38b	chr9	91120439:91120633(-)	3p	195	-72.69	UGGACAAGAUUUGAUGUUAGC	21	14			UGGACAAGAUUUGAUGUUAGC	21	5
zma-miRn39	chr9	96668319:96668422(-)	3p	104	-48.9	UUGAGCCGCGCCAAUAUCUCU	21	8			UUGAGCCGCGCCAAUAUCUCU	21	11
zma-miRn40	chr9	99864514:99864593(-)	3p	80	-26.9	UGAACGUGAGUGGGGGUGUUGA	22	11			UGAACGUGAGUGGGGGUGUUGA	22	19
zma-miRn41a	chr10	126168438:126168609(+)	5p	172	-50.3	UAUAUAAGUUGGAUUAUGGUA	21	31			UAUAUAAGUUGGAUUAUGGUA	21	8
zma-miRn41b	chr1	2304514:2304716(+)	5p	203	-59.39	UAUAUAAGUUGGAUUAUGGUA	21	31			UAUAUAAGUUGGAUUAUGGUA	21	8
zma-miRn41c	chr1	62338950:62339134(+)	5p	185	-92.9	UAUAUAAGUUGGAUUAUGGUA	21	31			UAUAUAAGUUGGAUUAUGGUA	21	8
zma-miRn41d	chr2	21396161:21396323(+)	5p	163	-66.56	UAUAUAAGUUGGAUUAUGGUA	21	31			UAUAUAAGUUGGAUUAUGGUA	21	7
zma-miRn41e	chr2	171065029:171065160(+)	5p	132	-46.34	UAUAUAAGUUGGAUUAUGGUA	21	31			UAUAUAAGUUGGAUUAUGGUA	21	7
zma-miRn41f	chr5	29325986:29326168(+)	5p	183	-74.5	UAUAUAAGUUGGAUUAUGGUA	21	31			UAUAUAAGUUGGAUUAUGGUA	21	7
zma-miRn41g	chr5	161084414:161084596(-)	5p	183	-53.5	UAUAUAAGUUGGAUUAUGGUA	21	31			UAUAUAAGUUGGAUUAUGGUA	21	9
zma-miRn41h	chr7	135149510:135149691(+)	5p	182	-81.6	UAUAUAAGUUGGAUUAUGGUA	21	33			UAUAUAAGUUGGAUUAUGGUA	21	8
zma-miRn41i	chr8	94295916:94296087(+)	5p	172	-86.7	UAUAUAAGUUGGAUUAUGGUA	21	31			UAUAUAAGUUGGAUUAUGGUA	21	7
zma-miRn41j	chr9	100877304:100877477(-)	5p	174	-81.2	UAUAUAAGUUGGAUUAUGGUA	21	31			UAUAUAAGUUGGAUUAUGGUA	21	7
zma-miRn42	chr9	139582017:139582187(-)	5p	171	-40.36	UUUGAUGGCAUUGAAGGGAUU	21	11			UUUGAUGGCAUUGAAGGGAUU	21	9
zma-miRn43a	chr1	117118369:117118728(-)	3p	360	-151.2	UCUUGGACACUAGAAAUGGUAC	22	8			UCUUGGACACUAGAAAUGGUAC	22	9
zma-miRn43b	chr6	114753135:114753374(-)	5p	240	-109.5	UCUUGGACACUAGAAAUGGUAC	22	8			UCUUGGACACUAGAAAUGGUAC	22	10
zma-miRn43c	chr9	149047795:149048035(-)	5p	241	-120.2	UCUUGGACACUAGAAAUGGUAC	22	8			UCUUGGACACUAGAAAUGGUAC	22	10
zma-miRn44a	chr1	6415578:6415727(+)	5p	150	-77.34	AGCGGUGGAAGGGGCAUGCAGA	22	15			AGCGGUGGAAGGGGCAUGCAGA	22	11
zma-miRn44b	chr9	153482401:153482505(-)	5p	105	-63.2	AGCGGUGGAAGGGGCAUGCAGA	22	15			AGCGGUGGAAGGGGCAUGCAGA	22	11
zma-miRn45a	chr1	11243609:11243709(-)	5p	101	-72	UGGAGGGGAUUGAGGGGCAUA	21	43			UGGAGGGGAUUGAGGGGCAUA	21	66
zma-miRn45b	chr1	51754789:51754900(-)	3p	112	-45.3	UGGAGGGGAUUGAGGGGCAUA	21	50			UGGAGGGGAUUGAGGGGCAUA	21	55
zma-miRn45c	chr5	42863762:42863858(-)	5p	97	-56.1	UGGAGGGGAUUGAGGGGCAUA	21	40			UGGAGGGGAUUGAGGGGCAUA	21	51
L: length.
DS: dry seed, GS:imbibed seed
