# Supplementary material for: Deep Sequencing of Maize Small RNAs Reveals a Diverse Set of MicroRNA in Dry and Imbibed Seeds
Source: PLoS One. 2013 Jan 24;8(1):e55107. doi: 10.1371/journal.pone.0055107 (PMC3554676; doi:10.1371/journal.pone.0055107)
Supplement: Additional File S4 — Novel miRNAs identified in imbibed seed in this study. (XLS) [file pone.0055107.s004.xls]

## Sheet: Sheet1
Additional file S4：Novel miRNAs only identified in imbibed seed in this study
Name	Chromosome	Location	Arm	Precursor L(nt)	Free energy (kcal/mol)	Mature sequence(5'-3')	L(nt)	Reads	Complementary sequences	Reads
zma-miRgs1	chr10	10062172:10062316(+)	3p	145	-43.23	GUGAGCUAUUCGUUGGAUCUU	21	10
zma-miRgs2	chr10	14613516:14613661(+)	3p	146	-32	GAACCAAAAUUGAGCCGGCGGAC	23	10
zma-miRgs4	chr10	27536748:27536820(+)	5p	73	-37.9	GCUGCGGGCUGUAUGGCGCGGA	22	94
zma-miRgs7a	chr10	52452026:52452132(+)	3p	107	-32.7	UGGAGAUGUGCUACAACUUGAC	22	18
zma-miRgs7b	chr2	86164276:86164403(+)	3p	128	-32.3	UGGAGAUGUGCUACAACUUGAC	22	18
zma-miRgs7c	chr4	78617760:78617869(+)	3p	110	-32.4	UGGAGAUGUGCUACAACUUGAC	22	18
zma-miRgs7d	chr5	23934379:23934489(-)	3p	111	-27.6	UGGAGAUGUGCUACAACUUGAC	22	18
zma-miRgs7e	chr5	76766883:76766992(-)	3p	110	-31	UGGAGAUGUGCUACAACUUGAC	22	17
zma-miRgs7f	chr9	98347501:98347608(+)	3p	108	-29.9	UGGAGAUGUGCUACAACUUGAC	2	18
zma-miRgs8a	chr10	64611102:64611198(+)	5p	97	-45.3	GGAGGAGAUUGGAGGGGCUAA	21	50
zma-miRgs8c	chr2	84372689:84372786(+)	5p	98	-50.3	GGAGGAGAUUGGAGGGGCUAA	21	51
zma-miRgs8d	chr5	62218313:62218411(+)	5p	99	-65.3	GGAGGAGAUUGGAGGGGCUAA	21	39
zma-miRgs8e	chr5	148725268:148725365(-)	5p	98	-66	GGAGGAGAUUGGAGGGGCUAA	21	51
zma-miRgs9a	chr10	73036421:73036675(+)	3p	255	-70.6	UGAGUUGGAGAUUAUGAGGAUG	22	11
zma-miRgs9b	chr1	155703270:155703341(+)	3p	72	-24.3	UGAGUUGGAGAUUAUGAGGAUG	22	11
zma-miRgs10	chr10	78226484:78226741(+)	3p	258	-98.2	GACAAUUUACUCGUCGGUGCA	21	37
zma-miRgs11	chr10	90692581:90692820(+)	3p	240	-67.8	UGACGGUUUAUAUGGCAAUGGC	22	32
zma-miRgs13a	chr10	110307221:110307301(+)	5p	81	-18.97	UGAACCUUUGGACUAAAGUGCA	22	12
zma-miRgs13b	chr10	110266275:110266355(-)	5p	81	-18.97	UGAACCUUUGGACUAAAGUGCA	22	12
zma-miRgs13c	chr4	76353231:76353311(-)	5p	81	-18.97	UGAACCUUUGGACUAAAGUGCA	22	12
zma-miRgs13d	chr4	76362886:76362966(-)	5p	81	-18.97	UGAACCUUUGGACUAAAGUGCA	22	12
zma-miRgs13e	chr6	122322499:122322587(+)	5p	89	-19.77	UGAACCUUUGGACUAAAGUGCA	22	12
zma-miRgs14a	chr10	123846857:123847006(+)	3p	150	-65.41	AAUCCGACGCAAACGAACAAGG	22	10
zma-miRgs14b	chr4	220672323:220672445(+)	3p	123	-48.6	AAUCCGACGCAAACGAACAAGG	22	14
zma-miRgs14c	chr4	238863020:238863093(+)	5p	74	-38.3	AAUCCGACGCAAACGAACAAGG	22	10
zma-miRgs15a	chr10	131823809:131823972(+)	3p	164	-45.5	AGAGGAUGAGAUGACUACCUGG	22	356
zma-miRgs15b	chr1	84218402:84218565(-)	3p	164	-48.7	AGAGGAUGAGAUGACUACCUGG	22	356
zma-miRgs15c	chr1	148215090:148215253(-)	3p	164	-45	AGAGGAUGAGAUGACUACCUGG	22	356
zma-miRgs15d	chr9	22220489:22220652(+)	3p	164	-48.6	AGAGGAUGAGAUGACUACCUGG	22	335
zma-miRgs16a	chr10	133838239:133838353(+)	3p	115	-44.6	CAAUUUAGGGACUAAAAUAAA	21	10
zma-miRgs16b	chr1	245921020:245921124(+)	3p	105	-47.8	CAAUUUAGGGACUAAAAUAAA	21	10
zma-miRgs16g	chr7	71465510:71465614(+)	3p	105	-36.3	CAAUUUAGGGACUAAAAUAAA	21	10
zma-miRgs17a	chr10	142423583:142423663(+)	5p	81	-59.8	AGAGGGGAUUGGAGGGGCUAA	21	34
zma-miRgs17b	chr1	122613803:122613900(-)	5p	98	-49.5	AGAGGGGAUUGGAGGGGCUAA	21	36
zma-miRgs17c	chr4	102119148:102119247(-)	5p	100	-70.1	AGAGGGGAUUGGAGGGGCUAA	21	36
zma-miRgs17d	chr5	120317930:120318032(-)	5p	103	-69.8	AGAGGGGAUUGGAGGGGCUAA	21	33
zma-miRgs19a	chr10	4564921:4565130(-)	5p	210	-66.4	UGGGACGGAUGUAGAUAGGAGU	22	220	UUCUACUGCAAUUGCCACACU	23
zma-miRgs19b	chr1	6476918:6477127(-)	5p	210	-62.1	UGGGACGGAUGUAGAUAGGAGU	22	220	UUCUACUGCAAUUGCCACACU	23
zma-miRgs19c	chr2	79583820:79584080(-)	3p	261	-82.8	UGGGACGGAUGUAGAUAGGAGU	22	220
zma-miRgs21a	chr10	7112184:7112314(-)	5p	131	-55.6	UUUGACCAAGUUUGUAGAAAA	21	15
zma-miRgs21b	chr1	56131542:56131700(+)	5p	159	-55	UUUGACCAAGUUUGUAGAAAA	21	15
zma-miRgs21c	chr1	37547644:37547797(-)	5p	154	-57.2	UUUGACCAAGUUUGUAGAAAA	21	16
zma-miRgs21d	chr1	53262873:53263032(-)	5p	160	-40.4	UUUGACCAAGUUUGUAGAAAA	21	16
zma-miRgs21e	chr2	189062845:189062997(-)	5p	153	-46.57	UUUGACCAAGUUUGUAGAAAA	21	16
zma-miRgs21f	chr3	217621890:217622179(-)	5p	290	-116.7	UUUGACCAAGUUUGUAGAAAA	21	16	UUCUAUGAAUUUGGUCAAACA	1
zma-miRgs21g	chr8	170715566:170715727(+)	5p	162	-28.3	UUUGACCAAGUUUGUAGAAAA	21	16
zma-miRgs21h	chr8	137007122:137007416(-)	5p	295	-97.2	UUUGACCAAGUUUGUAGAAAA	21	15
zma-miRgs22	chr10	7522258:7522390(-)	5p	133	-34	UGAGAUUGAUAUUGAUGAGCA	21	116
zma-miRgs23	chr10	14788353:14788449(-)	5p	97	-38.1	AAGAUCUAUGGCACCGACCCC	21	17
zma-miRgs26a	chr10	22758029:22758128(-)	5p	100	-62.9	GGAGGGAAUUGGAGGGGCUAA	21	21
zma-miRgs26b	chr1	175166113:175166213(+)	5p	101	-50.2	GGAGGGAAUUGGAGGGGCUAA	21	30
zma-miRgs26c	chr1	77936802:77936899(-)	5p	98	-65.2	GGAGGGAAUUGGAGGGGCUAA	21	21
zma-miRgs26d	chr5	91445426:91445526(+)	5p	101	-62.3	GGAGGGAAUUGGAGGGGCUAA	21	19
zma-miRgs26e	chr7	142744761:142744859(+)	5p	99	-62.9	GGAGGGAAUUGGAGGGGCUAA	21	30
zma-miRgs27a	chr10	24120526:24120711(-)	3p	186	-69.24	UGAUCUGUAAAGGCAUCCCUGU	22	24
zma-miRgs27b	chr10	31663430:31663615(-)	3p	186	-65.84	UGAUCUGUAAAGGCAUCCCUGU	22	24
zma-miRgs27c	chr10	31675349:31675534(-)	3p	186	-73.94	UGAUCUGUAAAGGCAUCCCUGU	22	24
zma-miRgs27d	chr4	128739705:128739890(-)	3p	186	-74.34	UGAUCUGUAAAGGCAUCCCUGU	22	24
zma-miRgs27e	chr7	24698357:24698542(-)	3p	186	-71.64	UGAUCUGUAAAGGCAUCCCUGU	22	24
zma-miRgs28a	chr10	50286468:50286790(-)	3p	323	-121.9	UUCUCCAGGAGUUGAUGGACAA	22	296
zma-miRgs28b	chr8	39157879:39158234(+)	5p	356	-142.6	UUCUCCAGGAGUUGAUGGACAA	22	296	GUCUUCGACUUGUGCGCGCUGU	31
zma-miRgs30	chr10	69445670:69445783(-)	5p	114	-95.3	UCGCUAGUUUGGUAUUAUG	19	15
zma-miRgs31a	chr10	75137073:75137343(-)	5p	271	-77.74	AAGAGGUCUAUGUGAAGAAGCU	22	19
zma-miRgs31b	chr4	183111717:183111985(-)	5p	269	-62.38	AAGAGGUCUAUGUGAAGAAGCU	22	19
zma-miRgs33a	chr10	90849589:90849686(-)	5p	98	-69.9	AUGCACUAGAGCUAAUGGUUA	21	10
zma-miRgs33b	chr10	130597683:130597815(-)	5p	133	-48.1	AUGCACUAGAGCUAAUGGUUA	21	10
zma-miRgs33c	chr7	130627782:130627974(-)	5p	193	-66.45	AUGCACUAGAGCUAAUGGUUA	21	10
zma-miRgs33d	chr8	66879475:66879570(-)	3p	96	-47.23	AUGCACUAGAGCUAAUGGUUA	21	10
zma-miRgs34a	chr10	100087375:100087457(-)	3p	83	-30.9	UCGGCUAGCCCAUGUCGGUAUG	22	10
zma-miRgs34b	chr1	60888424:60888506(-)	3p	83	-28.4	UCGGCUAGCCCAUGUCGGUAUG	22	10
zma-miRgs35a	chr10	100732352:100732465(-)	3p	114	-48.8	UGCGUGAUGCGGAGGACUUGGCA	23	24
zma-miRgs35b	chr2	152226146:152226323(-)	3p	178	-76.8	UGCGUGAUGCGGAGGACUUGGCA	23	24
zma-miRgs36a	chr10	102470855:102470957(-)	5p	103	-35.5	GUGGAUUGAGUGGGAUUAGGU	21	13
zma-miRgs36c	chr2	197853376:197853479(+)	5p	104	-31.35	GUGGAUUGAGUGGGAUUAGGU	21	12
zma-miRgs38	chr10	121670874:121671063(-)	5p	190	-40.8	UUUGAUGCUUACAUGUAGAUGG	22	12
zma-miRgs43	chr10	145825646:145825796(-)	3p	151	-45.44	UGGAUGUGAGAGGUUGCAAAG	21	33
zma-miRgs44	chr1	4964451:4964545(+)	3p	95	-33.3	UCAGGUGCGGCUUCGACGAUU	21	17
zma-miRgs45a	chr1	5996159:5996241(+)	5p	83	-45.26	UUGGAGGGGAUUGAGGGGGCUA	22	49
zma-miRgs45b	chr2	11301987:11302091(-)	5p	105	-79.6	UUGGAGGGGAUUGAGGGGGCUA	22	46
zma-miRgs45c	chr2	11307492:11307596(-)	5p	105	-88.1	UUGGAGGGGAUUGAGGGGGCUA	22	46
zma-miRgs45d	chr2	160587100:160587178(-)	5p	79	-58.9	UUGGAGGGGAUUGAGGGGGCUA	22	48
zma-miRgs47	chr1	23125494:23125645(+)	3p	152	-53.6	GUGUCGCACUCGGCAAAUAG	20	20
zma-miRgs49	chr1	43176731:43176944(+)	3p	214	-78	GCAGGGACUGGGAAAGGGGGAU	22	62
zma-miRgs50a	chr1	67912758:67912862(+)	3p	105	-54.7	UCGCGGGGGGACGGUGCUCGCC	22	10
zma-miRgs50b	chr3	104266732:104266836(+)	3p	105	-55.3	UCGCGGGGGGACGGUGCUCGCC	22	10
zma-miRgs50c	chr8	8830166:8830270(-)	3p	105	-59.2	UCGCGGGGGGACGGUGCUCGCC	22	10
zma-miRgs50d	chr9	40871304:40871389(-)	5p	86	-41.1	UCGCGGGGGGACGGUGCUCGCC	22	10
zma-miRgs52a	chr1	120618564:120618637(+)	5p	74	-23.2	AGGUCAAAUGCUUGAACUAGGG	22	22
zma-miRgs52b	chr4	121275526:121275598(-)	5p	73	-26.1	AGGUCAAAUGCUUGAACUAGGG	22	22
zma-miRgs52c	chr4	178663247:178663501(-)	3p	255	-74.93	AGGUCAAAUGCUUGAACUAGGG	22	22
zma-miRgs52d	chr4	180196506:180196579(-)	5p	74	-27.1	AGGUCAAAUGCUUGAACUAGGG	22	22
zma-miRgs52e	chr5	94696071:94696326(-)	3p	256	-73.24	AGGUCAAAUGCUUGAACUAGGG	22	22
zma-miRgs54	chr1	184829839:184830097(+)	5p	259	-64.41	UAUCAGCUGAGAAUUAGGCGUC	22	21
zma-miRgs57	chr1	226814800:226815073(+)	3p	274	-57.96	UUGAUUGGAGCUUCUUCGGAC	21	17
zma-miRgs60a	chr1	245008422:245008525(+)	3p	104	-66.3	UUGAGCCGCGUCAAUAUCUCC	21	134
zma-miRgs64b	chr1	245373350:245373556(-)	5p	207	-53.97	AGAAUCAGGGAUGGAACGGUU	21	15
zma-miRgs64c	chr1	261188313:261188519(-)	5p	207	-53.97	AGAAUCAGGGAUGGAACGGUU	21	15
zma-miRgs65	chr1	3997285:3997382(-)	5p	98	-81.6	AGCAAGAGGAUUGGAGGGGCU	21	46
zma-miRgs66a	chr1	7340035:7340305(-)	3p	271	-110.8	UAGGGUUUUGUGGUCGAGUGAU	22	19
zma-miRgs66b	chr5	18519707:18519908(-)	3p	202	-84.2	UAGGGUUUUGUGGUCGAGUGAU	22	16
zma-miRgs66c	chr7	169444354:169444529(+)	3p	176	-61.9	UAGGGUUUUGUGGUCGAGUGAU	22	19
zma-miRgs67	chrUNKNOWN	10287025:10287156(+)	3p	132	-42.7	UACGGGGAGGCUACGCUAGCGA	22	58
zma-miRgs68	chr1	11825869:11826064(-)	5p	196	-55.5	GACAUGAAUCGGUGGAUCCCU	21	11
zma-miRgs69a	chr1	29515426:29515519(-)	5p	94	-45.8	GUCGCCCCUGGACGGUCGCGGA	22	49	CCGCUCUGUUCCAGUUCACU	1
zma-miRgs69b	chr9	73923256:73923329(-)	5p	74	-30.4	GUCGCCCCUGGACGGUCGCGGA	22	49
zma-miRgs70a	chr1	60881523:60881640(-)	5p	118	-28.8	UUCUUAGCACUUGAAGCACGCC	22	160
zma-miRgs70b	chr6	17071033:17071150(-)	5p	118	-28.8	UUCUUAGCACUUGAAGCACGCC	22	160
zma-miRgs70c	chr6	17168649:17168766(-)	5p	118	-28.8	UUCUUAGCACUUGAAGCACGCC	22	160
zma-miRgs72a	chr1	65299898:65299971(-)	5p	74	-34.5	CUGGUGAGCGCGGACCGUCCGG	22	16
zma-miRgs72b	chr1	65494565:65494638(-)	5p	74	-34.5	CUGGUGAGCGCGGACCGUCCGG	22	16
zma-miRgs74a	chr1	70054762:70054861(-)	3p	110	-59.6	AAUAAAAAGAAACGGAUGGAG	21	193
zma-miRgs74b	chr3	210242251:210242350(-)	3p	100	-64.2	AAUAAAAAGAAACGGAUGGAG	21	197
zma-miRgs74c	chr5	212384458:212384558(+)	3p	101	-32.4	AAUAAAAAGAAACGGAUGGAG	21	197
zma-miRgs74d	chr5	212230804:212230914(-)	3p	111	-70	AAUAAAAAGAAACGGAUGGAG	21	197
zma-miRgs74e	chr9	121817128:121817226(+)	3p	99	-65.1	AAUAAAAAGAAACGGAUGGAG	21	189
zma-miRgs74f	chr9	143191537:143191636	3p	100	-59.8	AAUAAAAAGAAACGGAUGGAG	21	197
zma-miRgs76	chr1	89523715:89523861(-)	3p	147	-65.4	GCGACUUCGCCGGUCUACUA	20	17
zma-miRgs77	chr1	91696036:91696291(-)	3p	256	-68.6	UAAGACUAGCAUGGCCUGGCUG	22	44
zma-miRgs78b	chr2	109475212:109475278(+)	5p	67	-20.9	UAAAGGGAUUCUCUCAAGUUGA	22	10
zma-miRgs78c	chr2	60283727:60283793(-)	5p	67	-20.9	UAAAGGGAUUCUCUCAAGUUGA	22	10
zma-miRgs78d	chr4	120005694:120005760(-)	5p	67	-20.9	UAAAGGGAUUCUCUCAAGUUGA	22	10
zma-miRgs79a	chr1	111888895:111889027(-)	5p	133	-46	AAGGGUCAAGUUGUAAGACAUC	22	10
zma-miRgs79b	chr2	219343205:219343337(+)	5p	133	-46.1	AAGGGUCAAGUUGUAAGACAUC	22	10
zma-miRgs79c	chr8	4682950:4683082(+)	5p	133	-46.1	AAGGGUCAAGUUGUAAGACAUC	22	10
zma-miRgs81a	chr1	133377360:133377452(-)	5p	93	-38.6	AAACACAAGGGCAUAUAGAGAC	22	15
zma-miRgs81b	chr3	133406280:133406375(-)	5p	96	-37.9	AAACACAAGGGCAUAUAGAGAC	22	15
zma-miRgs81c	chr5	44305104:44305193(-)	5p	90	-37.3	AAACACAAGGGCAUAUAGAGAC	22	15
zma-miRgs81d	chr6	150617511:150617600(-)	5p	90	-41.4	AAACACAAGGGCAUAUAGAGAC	22	15
zma-miRgs81e	chr6	150620282:150620371(-)	5p	90	-42.5	AAACACAAGGGCAUAUAGAGAC	22	15
zma-miRgs81f	chr8	171332684:171332776(-)	5p	93	-41.6	AAACACAAGGGCAUAUAGAGAC	22	15
zma-miRgs81g	chr9	25555039:25555127(-)	5p	89	-32.3	AAACACAAGGGCAUAUAGAGAC	22	15	UUCUUGUGACAUUGUGUUUGA	1
zma-miRgs82	chr1	134425953:134426083(-)	5p	131	-55.2	UGGGGCUCUUCGGAUCUGGC	20	10
zma-miRgs83a	chr1	151092732:151092895(-)	5p	164	-41.1	UGAAGACUAAACGACGAGACA	21	37
zma-miRgs83b	chr2	26633101:26633249(-)	5p	149	-50.7	UGAAGACUAAACGACGAGACA	21	37
zma-miRgs83c	chr5	184875619:184875769(+)	5p	151	-46.8	UGAAGACUAAACGACGAGACA	21	37
zma-miRgs83d	chr6	130656869:130657021(-)	5p	153	-55.4	UGAAGACUAAACGACGAGACA	21	37
zma-miRgs83e	chr6	139135996:139136131(-)	5p	136	-44.9	UGAAGACUAAACGACGAGACA	21	37
zma-miRgs84a	chr1	160726635:160726737(-)	5p	103	-66.2	GGGGAUUGAAGAGGAUUAAA	20	19
zma-miRgs84c	chr2	165837806:165837898(-)	5p	93	-65.4	GGGGAUUGAAGAGGAUUAAA	20	18
zma-miRgs84d	chr4	226296230:226296312(+)	5p	83	-54.7	GGGGAUUGAAGAGGAUUAAA	20	18
zma-miRgs84e	chr6	81599482:81599596(+)	5p	115	-40.9	GGGGAUUGAAGAGGAUUAAA	20	18
zma-miRgs84f	chr7	106802958:106803060(-)	5p	103	-40.8	GGGGAUUGAAGAGGAUUAAA	20	19
zma-miRgs84g	chr7	136117270:136117360(-)	5p	91	-39.5	GGGGAUUGAAGAGGAUUAAA	20	19
zma-miRgs84h	chr8	165084485:165084567(-)	5p	83	-52.6	GGGGAUUGAAGAGGAUUAAA	20	18
zma-miRgs84i	chr9	131476092:131476183(+)	5p	92	-47.6	GGGGAUUGAAGAGGAUUAAA	20	19
zma-miRgs84j	chr9	47701733:47701835(-)	5p	103	-60.5	GGGGAUUGAAGAGGAUUAAA	20	19
zma-miRgs85	chr1	187452459:187452741(-)	3p	283	-78.2	AUAGCUAUCUGUUGGGCACU	20	15
zma-miRgs91	chr1	222290379:222290499(-)	5p	121	-40.6	UCUUUGUGAUAGACUUCGGGUU	22	13
zma-miRgs92a	chr1	241271861:241271992(-)	3p	132	-45.32	GAUGAAGGGGGCAUGUAGACAU	22	41
zma-miRgs92b	chr6	69000142:69000282(+)	3p	141	-49.36	GAUGAAGGGGGCAUGUAGACAU	22	41
zma-miRgs92c	chr7	166857257:166857352(-)	3p	96	-31.46	GAUGAAGGGGGCAUGUAGACAU	22	41
zma-miRgs93	chr1	257417310:257417477(-)	5p	168	-54.7	AUUGAUUGUAAAAGGACCAG	20	28
zma-miRgs94	chr1	261653100:261653227(-)	3p	128	-59.9	AAUUCAUAUGGAUUGGGGUA	20	24
zma-miRgs96	chr1	296204798:296204899(-)	5p	102	-21.8	AGACUUUAGUGAGAUGGCUGU	21	18
zma-miRgs98a	chr2	23229835:23229956(+)	5p	122	-36.5	UAUCGGACCUAGAUGCGGUAAG	22	69
zma-miRgs98b	chr2	51348495:51348614(+)	5p	120	-35.6	UAUCGGACCUAGAUGCGGUAAG	22	69
zma-miRgs98c	chr3	212311486:212311605(-)	5p	120	-35.6	UAUCGGACCUAGAUGCGGUAAG	22	69
zma-miRgs101	chr2	69412877:69413089(+)	3p	213	-57.2	UCUGGGCAGAGGCAGUCAACAC	22	50
zma-miRgs102	chr2	77512831:77513188(+)	3p	358	-108.7	UGAAGGGGAUUGAGGGGGCUA	21	23
zma-miRgs104a	chr2	136788452:136788707(+)	5p	256	-103.7	UGGUGACCGUCUGCUUGGGUGU	22	11
zma-miRgs104b	chr4	230912852:230913106(+)	5p	255	-92.21	UGGUGACCGUCUGCUUGGGUGU	22	11
zma-miRgs104c	chr6	4743161:4743415(+)	5p	255	-94.6	UGGUGACCGUCUGCUUGGGUGU	22	11
zma-miRgs107a	chr2	161834278:161834382(+)	5p	105	-43.12	UGUGGAUUAGGUGGGAUUGGA	21	48
zma-miRgs107b	chr3	124135955:124136058(+)	5p	104	-41.3	UGUGGAUUAGGUGGGAUUGGA	21	48
zma-miRgs107c	chr5	170572936:170573044(-)	5p	109	-28.7	UGUGGAUUAGGUGGGAUUGGA	21	47
zma-miRgs107d	chr6	112428620:112428724(-)	5p	105	-44.7	UGUGGAUUAGGUGGGAUUGGA	21	51
zma-miRgs107e	chr8	148426150:148426254(+)	5p	105	-40.75	UGUGGAUUAGGUGGGAUUGGA	21	49
zma-miRgs108	chr2	162419627:162419952(+)	3p	326	-128.54	AGACUUAGGAACGGAGGGAGU	21	14
zma-miRgs112	chr2	173094744:173094910(+)	5p	167	-66.8	UCAAAAUCGGCUGAGUAAGGAA	22	16
zma-miRgs113a	chr2	177293551:177293704(+)	5p	154	-72.01	ACAGAAAGAGAAGUGAGCACGC	22	12
zma-miRgs113b	chr5	91652006:91652116(+)	5p	111	-68.3	ACAGAAAGAGAAGUGAGCACGC	22	12
zma-miRgs113c	chr7	110563763:110563897(-)	5p	135	-70.5	ACAGAAAGAGAAGUGAGCACGC	22	12
zma-miRgs114	chr2	181982553:181982853(+)	3p	301	-89.5	UGAAACCCAAUAGAAAAUCGUU	22	12
zma-miRgs118a	chr2	2399947:2400046(-)	5p	100	-22.1	UGUGGAUUGAAUGAGAUUGGA	21	24
zma-miRgs118b	chr2	2426326:2426430(-)	5p	105	-28.75	UGUGGAUUGAAUGAGAUUGGA	21	24
zma-miRgs118c	chr2	193730964:193731091(-)	3p	128	-44.4	UGUGGAUUGAAUGAGAUUGGA	21	24
zma-miRgs118d	chr6	152292130:152292231(+)	5p	102	-36.8	UGUGGAUUGAAUGAGAUUGGA	21	24
zma-miRgs118e	chr8	170356357:170356470(-)	5p	114	-30	UGUGGAUUGAAUGAGAUUGGA	21	24
zma-miRgs118f	chr9	113555421:113555525(-)	5p	105	-31.6	UGUGGAUUGAAUGAGAUUGGA	21	23
zma-miRgs119a	chr2	2528943:2529113(-)	3p	171	-69.96	AGACGUUAGAUCUGAGAUGGA	21	11
zma-miRgs119b	chr4	196663985:196664129(+)	3p	145	-54.4	AGACGUUAGAUCUGAGAUGGA	21	10
zma-miRgs119c	chr7	86404611:86404761(+)	3p	151	-47.2	AGACGUUAGAUCUGAGAUGGA	21	10
zma-miRgs120a	chr2	13572483:13572582(-)	5p	100	-53.4	GGAGGGAUUGGAGGGGCUAA	20	17
zma-miRgs120b	chr4	34742565:34742644(-)	5p	80	-41.11	GGAGGGAUUGGAGGGGCUAA	20	19
zma-miRgs120c	chr8	58479940:58480039(-)	5p	100	-75.6	GGAGGGAUUGGAGGGGCUAA	20	19	AGCCCCUUCAUUCCCCUCCGG	1
zma-miRgs120d	chr8	164370017:164370088(-)	5p	72	-50.5	GGAGGGAUUGGAGGGGCUAA	20	19
zma-miRgs121	chr2	46427362:46427493(-)	3p	132	-43.3	UUGGCUUCUGUGCUGACGUCAU	22	17
zma-miRgs123	chr2	79201848:79202140(-)	5p	293	-77.1	UUAACUGAUCUGGCCACUUUUC	22	11
zma-miRgs125	chr2	92696101:92696338(-)	5p	238	-113.7	AGGCGGAGGUCAAUCUGGCGCG	22	11
zma-miRgs127	chr2	130024589:130024659(-)	5p	71	-25.1	UUUGAGUCCCUCCGGCAUUCUG	22	14
zma-miRgs128	chr2	145844355:145844519(-)	3p	165	-71	GUCUUAAACACUCGGCAAAG	20	16
zma-miRgs130a	chr2	193765038:193765121(-)	5p	84	-37.2	UUGGAUUGGUUUAGAGUGGUU	21	19
zma-miRgs130b	chr3	162876889:162876972(+)	5p	84	-37.2	UUGGAUUGGUUUAGAGUGGUU	21	19
zma-miRgs130c	chr5	169860946:169861029(-)	5p	84	-37.2	UUGGAUUGGUUUAGAGUGGUU	21	19
zma-miRgs130d	chr9	27532842:27532925(-)	5p	84	-35.9	UUGGAUUGGUUUAGAGUGGUU	21	19
zma-miRgs131	chr2	209086712:209086797(-)	5p	86	-28.7	UCUGAUGCAGAAUGAGAAAGUC	22	16
zma-miRgs135a	chr3	26703651:26703729(+)	5p	79	-20.5	UGAGGACGAAUAGGAUGAGCA	21	28
zma-miRgs135b	chr3	26738039:26738117(+)	5p	79	-20.5	UGAGGACGAAUAGGAUGAGCA	21	28
zma-miRgs135c	chr7	54650755:54650833(-)	5p	79	-20.5	UGAGGACGAAUAGGAUGAGCA	21	28
zma-miRgs137a	chr3	82152583:82152673(+)	5p	91	-43.3	UGAAGGGGAUUGGAGGGGAUU	21	23
zma-miRgs137b	chr3	51322609:51322699(-)	5p	91	-43.8	UGAAGGGGAUUGGAGGGGAUU	21	23
zma-miRgs138	chr3	106396128:106396261(+)	5p	134	-64.9	UGUUUGGAAGCAAGGGGAAUG	21	10
zma-miRgs140a	chr3	110183352:110183479(+)	3p	128	-53.9	AAUUCAUAUGGAUUGAGGUA	20	26
zma-miRgs140b	chr6	163443747:163443873(+)	3p	127	-46.9	AAUUCAUAUGGAUUGAGGUA	20	32
zma-miRgs140c	chr7	147313889:147314022(-)	3p	134	-41.6	AAUUCAUAUGGAUUGAGGUA	20	32
zma-miRgs141	chr3	117879616:117879698(+)	5p	83	-46.4	GGAGAUAGGUUAAUGCCGUCG	21	11	ACGGUUUGAACCUUAUGUCCGA	7
zma-miRgs145	chr3	210879999:210880102(+)	5p	104	-52.5	AUCGAAUGAGAUUGGGGGGAU	21	36
zma-miRgs146	chr3	219054350:219054443(+)	3p	94	-41	CAAGCAAACUCAUCAACCUCAA	22	18
zma-miRgs151	chr3	22841133:22841211(-)	3p	79	-20.7	UAGUGAUAGUGACAGGAGCGAC	22	17
zma-miRgs154	chr3	39684845:39684986(-)	5p	142	-40.7	UACGAUGGUACAUGAACGUCAU	22	69
zma-miRgs157	chr3	58211308:58211530(-)	5p	223	-57.12	GAUUUUGAUGAGUUGGAAUGAA	22	12
zma-miRgs158a	chr3	129407421:129407722(-)	5p	302	-69	GUAAAUGAUGAUCUUACUCGGA	22	13
zma-miRgs158b	chr8	21090409:21090710(+)	5p	302	-69	GUAAAUGAUGAUCUUACUCGGA	22	13
zma-miRgs158c	chr9	140410491:140410792(+)	5p	302	-69	GUAAAUGAUGAUCUUACUCGGA	22	13
zma-miRgs159	chr3	151070841:151070927(-)	5p	87	-22.5	UAUAUUUGUGUGCAUCUAGGCU	22	20
zma-miRgs160	chr3	158611945:158612043(-)	5p	99	-20.8	ACUAAAAGGCUAUGUUGAUGA	21	14
zma-miRgs161	chr3	170728872:170729109(-)	3p	238	-61.3	UUUUGUAUCGUAGAUAACAC	20	14
zma-miRgs162	chr3	175410459:175410796(-)	3p	338	-78.23	AAUUCAUAAGUAGAGAUUGUUC	22	34
zma-miRgs164	chr3	195603946:195604238(-)	3p	293	-125.7	CUGAGUUGGCUAGGUGGUUUG	21	11
zma-miRgs166	chr3	212626838:212627013(-)	5p	176	-57.5	UUGAUGCAGUGGCUGUAAAGGA	22	36
zma-miRgs168	chr4	24267224:24267388(+)	3p	165	-46.5	UUGGUCCGAAGAAGAAGAUGCA	22	489
zma-miRgs169a	chr4	39164266:39164376(+)	3p	111	-36.6	UCCAAAUCGUCGAAGCCGCAU	21	16
zma-miRgs169b	chr5	39667485:39667595(-)	3p	111	-36.6	UCCAAAUCGUCGAAGCCGCAU	21	16
zma-miRgs169c	chr9	47412304:47412534(+)	5p	231	-86	UCCAAAUCGUCGAAGCCGCAU	21	19
zma-miRgs170	chr4	48881773:48881872(+)	5p	100	-62.24	CUUGCUUGGGACAAAAGGCUU	21	13
zma-miRgs172	chr4	91564601:91564787(+)	5p	187	-55.1	UGAAGAUGUGGUUCGUGAGAGG	22	22
zma-miRgs175	chr4	210237849:210237986(+)	3p	138	-73.1	AUCCUCGGUCACCAAAUCAGC	21	10
zma-miRgs176	chr4	229572282:229572573(+)	3p	292	-70.75	UACUAGUAGUGGAUUCUUAUGC	22	296
zma-miRgs177a	chr4	26097778:26097903(-)	5p	126	-33.1	UGGACUGAGCGCAUAAUAUCCA	22	19
zma-miRgs177b	chr4	26180609:26180734(-)	5p	126	-33.1	UGGACUGAGCGCAUAAUAUCCA	22	19
zma-miRgs178	chr4	37006788:37006875(-)	5p	88	-35.4	UGGGUCAAGAAAGUAGAUGAAG	22	14
zma-miRgs182	chr4	60209580:60209870(-)	5p	291	-149.99	UGAUUCAGGUGCUGUUGGCGA	21	21
zma-miRgs183	chr4	84066016:84066333(-)	5p	318	-102.11	UCACGUCGAUGCUUAGGAGGCU	22	1100
zma-miRgs185	chr4	135117833:135117989(-)	3p	157	-66.9	UCGUACCUGAGGCGACGAUGCA	22	33
zma-miRgs189	chr4	169609870:169609965(-)	5p	96	-29.1	GCAAGUGAUGAUCAUACUCGGA	22	223
zma-miRgs193	chr4	233086908:233087016(-)	3p	109	-29.8	GGGGAUGUAGUUCAAAUGGUA	21	16
zma-miRgs196a	chr5	35557845:35558193(+)	5p	349	-61.4	UCAGUUUGAAUUGAUAGUUGC	21	10
zma-miRgs196b	chr5	35564733:35565081(+)	5p	349	-60	UCAGUUUGAAUUGAUAGUUGC	21	10
zma-miRgs198	chr5	87821382:87821703(+)	5p	322	-127.86	ACUGGCUCACCAUCGUCUGGC	21	42
zma-miRgs200a	chr5	106000150:106000268(+)	5p	119	-81	UAACUAGCCGUCGGAGAUAAG	21	19	UUAUCUCCGACGGCUAGUUAC	104
zma-miRgs200b	chr8	118255088:118255187(-)	3p	100	-70.1	UAACUAGCCGUCGGAGAUAAG	21	104
zma-miRgs200c	chr9	10612972:10613069(+)	3p	92	-62	UAACUAGCCGUCGGAGAUAAG	21	104
zma-miRgs201	chr5	132686251:132686421(+)	5p	171	-44.9	GAAGAUUACACUCAUGAUGU	20	33
zma-miRgs202a	chr5	159444383:159444567(+)	5p	185	-43.53	UUGAAGGGGAUUGGAGAGGAU	21	51
zma-miRgs202b	chr8	89630602:89630720(-)	5p	119	-71.5	UUGAAGGGGAUUGGAGAGGAU	21	51
zma-miRgs204	chr5	203138724:203138825(+)	5p	102	-53.75	CGGAGGGAAUUGGAGGGGCUA	21	13
zma-miRgs207	chr5	209093925:209094124(+)	5p	200	-47.5	UUUACAACGAUCGGACGGUCC	21	16
zma-miRgs209	chr5	24750932:24751031(-)	3p	100	-25.2	UCUAGCGGACAAGACUGGUUG	21	15
zma-miRgs216	chr5	139288777:139288848(-)	5p	72	-27.2	AAAGGCAAUUUUACACUCGGCAA	23	11
zma-miRgs218	chr5	146970550:146970822(-)	3p	273	-57.5	UUCAAGGAAGGUGGCAAAUGCA	22	12
zma-miRgs219	chr5	162070902:162071113(-)	3p	212	-118.8	CGAGAUCAUGUCCCUUGAGCGG	22	27
zma-miRgs220	chr5	171785805:171785896(-)	3p	92	-24.8	UUAGUUAGAACAUAGGAUGCAU	22	54
zma-miRgs222	chr5	195478188:195478268(-)	3p	81	-28	UCCUGUCUUGCGGUCUUCCACC	22	14
zma-miRgs223	chr5	207469046:207469157(-)	5p	112	-24.4	AUGAGAUUUAUAUGAGUGAGCA	22	10
zma-miRgs224	chr5	208992361:208992424(-)	5p	64	-40.8	UGGAAACGAGUCGAGCCGAG	20	10
zma-miRgs225	chr5	216427133:216427487(-)	3p	355	-147.9	CCUGCUAGACGGCGUAGGCGAU	22	34
zma-miRgs227	chr6	101214274:101214556(+)	5p	283	-73.4	CUGCUGAGGAAAGACACCUGGC	22	12
zma-miRgs228	chr6	103379347:103379537(+)	3p	191	-55.11	GUAUUAGACACUCGGCAAAG	20	14
zma-miRgs229	chr6	106969462:106969706(+)	5p	245	-55.36	AAAGAUACUUGGUGGUGGACUG	22	84
zma-miRgs230	chr6	106969955:106970150(+)	5p	196	-44.9	UCUAUAAGAUGGCUAGGAUUC	21	136
zma-miRgs231	chr6	107142761:107142895(+)	5p	135	-65.3	CCGCUGACUGGUGGGGCCGGG	21	16
zma-miRgs232	chr6	129865319:129865503(+)	3p	185	-59.8	AUGAGUGUAAUCUUCUUUGGGU	22	16
zma-miRgs234	chr6	141414634:141414752(+)	5p	119	-24.71	AGCCCGCCGUUCGGGAUACCU	21	42
zma-miRgs236	chr6	11683330:11683638(-)	5p	309	-82.2	UGGGAGGAACAUGAGGUGGAUU	22	356
zma-miRgs237	chr6	22572394:22572753(-)	5p	360	-69.53	UGAACUCGUAGAUUAGAUGCA	21	14
zma-miRgs238	chr6	36983644:36983740(-)	5p	97	-70	AAUACACAUGGGUUGAGGAGG	21	12
zma-miRgs239	chr6	39351293:39351500(-)	5p	208	-83.1	UCCAAGCUGUCCGGACGAGUAC	22	70
zma-miRgs240	chr6	42879854:42879952(-)	3p	99	-36.4	UGACCGGAGAGAAAGACAUGUU	22	12
zma-miRgs241	chr6	72847778:72847991(-)	3p	214	-82.8	UAAAGGACGUCGGCCCGAAGGC	22	182
zma-miRgs242	chr6	89977460:89977549(-)	3p	90	-26.4	UCGAAUUUGGAAGACUUGGGCC	22	21
zma-miRgs243a	chr6	99609233:99609356(-)	5p	124	-66.8	GACGGCUGUUAGACGGAUCG	20	18
zma-miRgs243b	chr6	99808604:99808727(-)	5p	124	-66.6	GACGGCUGUUAGACGGAUCG	20	18
zma-miRgs244	chr6	107367507:107367737(-)	3p	231	-46.7	UAGAAAAUAUUUAGGACAUCU	21	90
zma-miRgs245	chr6	117425337:117425675(-)	3p	339	-90.24	UUGCGGAGUAUGUUGAUGUGUA	22	20
zma-miRgs246	chr6	134308380:134308447(-)	5p	68	-22.1	AGAGGGACCAGCAGCAGCUUGC	22	20
zma-miRgs248	chr6	166971770:166971878(-)	5p	109	-35	AACGAGGGACCUAUGGAUGGA	21	31
zma-miRgs250	chr7	51606978:51607122(+)	3p	145	-63.9	GCUUGCAGGACGUUGCCCUCGU	22	12
zma-miRgs252	chr7	84723441:84723626(+)	5p	186	-43.79	UUUGGGAAGAUAGAUGGAUUCA	22	33
zma-miRgs253	chr7	106417383:106417620(+)	3p	238	-48	GGUUUUGUAAAGAUAUCGGCUA	22	15
zma-miRgs257	chr7	141559112:141559344(+)	5p	233	-75.5	AGGAGACCGGUUGCUGACGUG	21	12
zma-miRgs263	chr7	90688820:90688921(-)	3p	102	-72.6	GCUUAUUUUCGGCGGCGUCUG	21	52
zma-miRgs264	chr7	111054446:111054517(-)	5p	72	-22.1	GAGGACUUCAGAGACGAAGUAU	22	11
zma-miRgs266	chr7	156208295:156208617(-)	5p	323	-87.8	UUACUUGGGACUAAAAGGCUAU	22	307
zma-miRgs267	chr7	163872303:163872655(-)	3p	353	-147.5	GAGCUGUUCGACGGGCUCAAC	21	16
zma-miRgs270	chr8	22781309:22781654(+)	5p	346	-102.7	CAAAGUGCGAAGGUUGUCAGAA	22	30
zma-miRgs271	chr8	23127528:23127615(+)	5p	88	-31.8	UCCGAGUCAGUAACAGCUCCAG	22	20
zma-miRgs273	chr8	83050457:83050618(+)	5p	162	-43.7	ACUCGCUAUAUGUUCGGACGCU	22	83
zma-miRgs274	chr8	100863947:100864093(+)	3p	147	-40.4	UGAAGAGUCAAGUAGAACGGA	21	98
zma-miRgs275	chr8	115894202:115894424(+)	3p	223	-58.36	AACUCCUCGGAUUCAAACAG	20	11
zma-miRgs280	chr8	8360052:8360123(-)	5p	72	-18.1	UGGAUAAGAACCAGAACUUGGC	22	147
zma-miRgs281	chr8	17343525:17343640(-)	3p	116	-29	UCACGGAAAGUUAGACGAGCC	21	13
zma-miRgs284	chr8	52645148:52645436(-)	3p	289	-184.2	CAAGGAGAUAGUACGAGGCCU	21	31
zma-miRgs285	chr8	56114578:56114727(-)	5p	150	-38.3	AGAAUAACUGCGGGAUGAUUGA	22	170
zma-miRgs287	chr8	70101426:70101505(-)	5p	80	-26.7	UGCCUAGCGGACCUGGUAUCUU	22	20
zma-miRgs288	chr8	71841260:71841472(-)	3p	213	-69.5	AUAGGGACCGACGAAACGUGG	21	14
zma-miRgs291	chr8	88379737:88379806(-)	3p	70	-28.8	UGAACCGGUUUUCUGUUUUC	20	17
zma-miRgs296	chr9	11409108:11409240(+)	5p	133	-23.7	UAGUAUAUUUGAGACACUUGAG	22	10
zma-miRgs297a	chr9	74982389:74982651(+)	3p	263	-78.3	AGGAUUACUCUAAUGAGCUGCA	22	3019
zma-miRgs297b	chr9	75006640:75006902(+)	3p	263	-76.5	AGGAUUACUCUAAUGAGCUGCA	22	3019
zma-miRgs299	chr9	108515922:108516122(+)	3p	201	-53.1	AAGCGCGGUAGAAGAUAAACUA	22	12
zma-miRgs300	chr9	110507876:110507956(+)	3p	81	-49.9	UUUGGACCUGUGAUGACACCAAA	23	11
zma-miRgs304	chr9	33158024:33158107(-)	3p	84	-35.92	CAAAGAAAGUAGCCACAUGCCU	22	22
zma-miRgs305	chr9	91237277:91237381(-)	5p	105	-66.1	UCGAAGGGGAUUGGAGAGGUU	21	63
zma-miRgs306	chr9	104763669:104763929(-)	5p	261	-66.1	AGGGGCAUGUUAUCGAUCUUCGG	23	10
zma-miRgs307	chr9	113053003:113053104(-)	5p	102	-26.1	UUCAGAACAACGAAGAAGACCA	22	13
zma-miRgs308	chr9	117911207:117911552(-)	3p	346	-97.6	AAGUACGAAGGUUGUUUUUGAU	22	25
zma-miRgs309	chr9	133038743:133039028(-)	5p	286	-125.5	UUCGACAAGACGCUCAAGGAGC	22	10
GS: imbibed seed, L: length.
