# Supplementary material for: Deep Sequencing of Maize Small RNAs Reveals a Diverse Set of MicroRNA in Dry and Imbibed Seeds
Source: PLoS One. 2013 Jan 24;8(1):e55107. doi: 10.1371/journal.pone.0055107 (PMC3554676; doi:10.1371/journal.pone.0055107)
Supplement: Additional File S8 — Predicted targets for novel miRNAs identified in common in this study. (XLS) [file pone.0055107.s008.xls]

## Sheet: Sheet1
Additional file S8: Predicted target for novel miRNAs identified in common in this study
miRNA	Mm	Alignment	Annotation	Target ID
zma-miRn1	3	5'AGUGGAUUAGAGGGGCUAAAA3'	Plasma membrane calcium-transporting ATPase 2	|AC190841.2_FGT007[266,286]
		||xo||||||||||o||||||
		3'UCCUCUAAUCUCCCUGAUUUU5'
zma-miRn3	2	5'GGAGGGAAUUGGAGGGGCUAA3'	Clathrin heavy chain-like 1	|AC213378.3_FGT003[619,639]
		|||x||||||||||||||||x
		3'CCCUACCUUAACCUCCCCGAUCG5'
	4	5'GGAGGGAAUUGGAGGGGCUAA3'	zinc ion binding	|GRMZM2G159290_T01[797,817]
		||||||||x||x||||o|o||
		3'GCCUCCCUUUACGUCCCUGGUUC5'
	4	5'GGAGGGAAUUGGAGGGGCUAA3'	RNA-binding protein-like	|GRMZM2G069174_T02[814,834]
		|||o||||o||x|||x|||||
		3'ACCUUCCUUGACGUCCACGAUUA5'
zma-miRn4	3	5'UGGCCUGCAGAAUAGUCGUCA3'	protein dimerization activity；DNA binding	|GRMZM2G073750_T01[2592,2612]
		||||||||||||||o||o||x
		3'CACCGGACGUCUUAUUAGUAGCG5'
zma-miRn5	4	5'UUUGGGGUGGAUACGUGGUCA3'	regulation of signal transduction	|GRMZM2G140047_T01[240,260]
		||||x||||||x||||x|||x
		3'CAAACGCCACCUCUGCAGCAGGA5'
zma-miRn6	4	5'GAAAUGUUGUCUGGUUCAAGG3'	protein serine/threonine kinase activity；ATP binding	|GRMZM2G091243_T01[483,503]
		o||||||||||||o||x||o|
		3'AUUUUACAACAGACUAAAUUUCA5'
zma-miRn7	4	5'UCGGACCAGGCUUCAUUCCCCG3'	Rolled leaf 2	|GRMZM2G042250_T01[562,583]
		o|||||||||||||||o||xx|
		3'AGGCCUGGUCCGAAGUAGGGUCCG5'
	4	5'UCGGACCAGGCUUCAUUCCCCG3'	MPPN domain containing protein	|AC187157.4_FGT005[562,583]
		o|||||||||||||||o||xx|
		3'AGGCCUGGUCCGAAGUAGGGCCCG5'
	4	5'UCGGACCAGGCUUCAUUCCCCG3'	Rolled leaf1	|GRMZM2G109987_T01[571,592]
		o|||||||||||||||o||xx|
		3'UAGGCCUGGUCCGAAGUAGGGUCCG 5'
zma-miRn9	4	5'UUCUGGAGGGGAUUUGAGUUU3'	Putative uncharacterized protein	|GRMZM2G160454_T01[976,996]
		|||||||o|||x||||||o|x
		3'AAGACCUUCCCGAAACUCGACU 5'
zma-miRn10	4	5'UGGAUUAUGGUGGAAGGAUA3'	serine-type endopeptidase activity	|GRMZM5G891371_T01[391,410]
		|xx|||||||||||||o||x
		3'AGAUAAUACCACCUUCUUAAC5'
	4	5'UGGAUUAUGGUGGAAGGAUA3'	protein dimerization activity	|GRMZM2G031615_T01[169,188]
		x||x|||||||||x||o|||
		3'CCCAAAUACCACCCUCUUAUU5'
zma-miRn13	4	5'UCUAACGGACCAGAAUGCUCA3'	Putative uncharacterized protein	|GRMZM2G058734_T01[2223,2243]
		||||x|o||||||x|||||x|
		3'AGAUCGUCUGGUCCUACGACUAC5'
	4	5'UCUAACGGACCAGAAUGCUCA3'	Superoxide dismutase	|GRMZM2G059991_T01[402,422]
		||x||||o||||o|||x||||
		3'GAGUUUGCUUGGUUUUAGGAGUAG5'
zma-miRn18	4	5'UAACUCCUUCUGAAGCUGCUU3'	Putative uncharacterized protein	|GRMZM2G115579_T01[235,255]
		x|||||||o|||x||||||x|
		3'AGCUUGAGGAGGACCUCGACGUACA5'
	4	5'UAACUCCUUCUGAAGCUGCUU3'	USP6 N-terminal-like protein	|GRMZM2G047223_T02[1000,1020]
		xx|||||||||||||||x||o
		3'GACUAUGAGGAAGACUUCGAGGAGCU5'
	4	5'UAACUCCUUCUGAAGCUGCUU3'	ATP synthase D chain, mitochondrial	|GRMZM2G157018_T01[349,369]
		|x|||||||||||x|||xx||
		3'AGACUGAGGAAGACUACGAGAAAGA5'
	4	5'UAACUCCUUCUGAAGCUGCUU3'	Aldehyde dehydrogenase	|GRMZM2G118800_T01[1120,1140]
		x|||||||o|||x||||x|||
		3'UGUUUGAGGAGGACGUCGAAGAACA5'
	4	5'UAACUCCUUCUGAAGCUGCUU3'	ATP binding；protein serine/threonine kinase activity	|GRMZM2G576752_T01[1378,1398]
		x|||||||||||xx||||||o
		3'GCUUGAGGAAGACGACGACGAGCG5'
	4	5'UAACUCCUUCUGAAGCUGCUU3'	Ubiquitin conjugating enzyme 2	|GRMZM2G177276_T01[22,42]
		xx||||||||||x|||o||||
		3'ACCAUGAGGAAGACCUCGGCGAACU5'
	4	5'UAACUCCUUCUGAAGCUGCUU3'	Putative uncharacterized protein	|GRMZM2G436511_T01[970,990]
		||||||||x|||||||||xoo
		3'ACAUUGAGGACGACUUCGACCGGCA5'
	4	5'UAACUCCUUCUGAAGCUGCUU3'	hydrolase activity, acting on ester bonds	|GRMZM2G022279_T02[883,903]
		o|||||||o|||||||xx|||
		3'GGUUGAGGAGGACUUCGUAGAAUA 5'
	4	5'UAACUCCUUCUGAAGCUGCUU3'	Putative uncharacterized protein	|GRMZM2G084606_T01[232,252]
		x|||||||o|||x||||||x|
		3'AGCUUGAGGAGGACCUCGACGUACA5'
	4	5'UAACUCCUUCUGAAGCUGCUU3'	acid-amino acid ligase activity	|GRMZM2G116919_T01[22,42]
		xx||||||||||x|||o||||
		3'CCAUGAGGAAGACCUCGGCGAAG 5'
	4	5'UAACUCCUUCUGAAGCUGCUU3'	nucleic acid binding；rRNA (uridine-2'-O-)-methyltransferase activity	|GRMZM2G128579_T01[2236,2256]
		xx|||||||||||x|||x|||
		3'UGUAUGAGGAAGACUCCGAAGAAGC5'
	4	5'UAACUCCUUCUGAAGCUGCUU3'	Protein binding protein	|GRMZM2G099238_T01[490,510]
		o|x|||||x|||x||||||||
		3'AGGUAGAGGACGACGUCGACGAACC5'
zma-miRn20	4	5'UGCAAUGAUGAUACUGUUUUU3'	40S ribosomal protein S21	|GRMZM2G125300_T01[172,192]
		x|||x|||||||x||||||x|
		3'AACCGUCACUACUAGGACAAACACC5'
	3	5'UGCAAUGAUGAUACUGUUUUU3'	ATP binding；protein serine/threonine kinase activity	|GRMZM2G055089_T01[1377,1397]
		|||||||||||||||ox||o|
		3'AGACGUUACUACUAUGAUUAAGACG5'
	4	5'UGCAAUGAUGAUACUGUUUUU3'	40S ribosomal protein S21	|GRMZM2G093574_T01[184,204]
		x|||x|||||||x||||||x|
		3'CCGUCACUACUAGGACAAACACC5'
zma-miRn22	3	5'GAUGCUUGGGCACGCCUCGCGG3'	binding	|GRMZM2G040052_T01[1584,1605]
		|||||x|x||||||||||x|||
		3'CUACGUAGCCGUGCGGAGGGCCU5'
	4	5'GAUGCUUGGGCACGCCUCGCGG3'	Indole-3-glycerol phosphate synthase	|GRMZM2G106950_T01[603,624]
		||||||oo||||||||x|||x|
		3'CUACGAGUCCGUGCGGCGCGGCAA5'
	4	5'GAUGCUUGGGCACGCCUCGCGG3'	Putative uncharacterized protein	|GRMZM2G024576_T01[2799,2820]
		||||x|o|x||||||x||||||
		3'CUACAAGCGCGUGCGCAGCGCCAGU5'
zma-miRn23	3	5'AACAGCAAAACCGAGGGCACC3'	Aquaporin PIP1-2	|AC209208.3_FGT004[1195,1215]
		|x|||||||||||||||||xx
		3'UCGUCGUUUUGGCUCCCGUCCCC5'
	4	5'AACAGCAAAACCGAGGGCACC3'	LanC-like protein 2	|GRMZM2G703928_T01[976,996]
		||x|||||x|||xx|||||||
		3'UUCUCGUUGUGGACCCCGUGGUA5'
	3	5'AACAGCAAAACCGAGGGCACC3'	Putative uncharacterized protein	|GRMZM2G131489_T01[460,480]
		||||o|||x||||||||||x|
		3'UUGUUGUUGUGGCUCCCGUCGU5'
	3	5'AACAGCAAAACCGAGGGCACC3'	MFS18 protein	|EF517601.1_FGT013[589,609]
		|x|||||||||||||||||xx
		3'GUCGUCGUUUUGGCUCCCGUCCCC5'
zma-miRn24	4	5'UCUCCAUGGGCUGCGUCGCAU3'	Putative uncharacterized protein	|GRMZM2G006673_T01[1,21]
		|x|x|||||||||||x|x|||
		3'ACACGUACCCGACGCUGGGUA5'
	4	5'UCUCCAUGGGCUGCGUCGCAU3'	Seryl-tRNA synthetase	|GRMZM2G172101_T01[221,241]
		||||||||o|||x|x||||x|
		3'CGAGAGGUACUCGAAGAAGCGAAGG5'
	4	5'UCUCCAUGGGCUGCGUCGCAU3'	Putative uncharacterized protein	|GRMZM2G072909_T01[173,193]
		o||||||x||||x||||x|||
		3'CGGAGGUAGCCGAGGCAGGGUAAG5'
zma-miRn25	4	5'UAAUGGAUCAAAUGGUUUGCU3'	GrpE protein homolog	|GRMZM2G036590_T01[724,744]
		o|xx||||||||||||||||o
		3'UCGUAUCCUAGUUUACCAAACGGUU5'
	4	5'UAAUGGAUCAAAUGGUUUGCU3'	regulation of transcription, DNA-dependent	|GRMZM2G144097_T01[1039,1059]
		x|x|||||||||||x|x||||
		3'UACUGACCUAGUUUACGACACGAAAG5'
	4	5'UAAUGGAUCAAAUGGUUUGCU3'	Serine/threonine-protein kinase MHK	|GRMZM2G045241_T01[765,785]
		|xx||||||||||x|x|||||
		3'CAACGACCUAGUUUAGCUAACGAAGU5'
	4	5'UAAUGGAUCAAAUGGUUUGCU3'	GrpE protein homolog	|GRMZM2G044684_T01[724,744]
		o|xx||||||||||||||||o
		3'UUCGUACCCUAGUUUACCAAACGGCU'
	4	5'UAAUGGAUCAAAUGGUUUGCU3'	Putative uncharacterized protein	|GRMZM2G409265_T01[1276,1296]
		o|||||||x|||||||||||x
		3'UCGUUACCUAAUUUACCAAACGUCC5'
zma-miRn26	4	5'UUAGGCUCGGGGACUACGGUG3'	Seed specific protein Bn15D17A	|GRMZM2G177110_T01[159,179]
		|xx|||||||||||xx|||||
		3'CGACGCCGAGCCCCUGCCGCCACUCG5'
	4	5'UUAGGCUCGGGGACUACGGUG3'	Ferredoxin	|GRMZM2G467356_T01[459,479]
		||||||||||||||xx||oo|
		3'AAUCCGAGCCCCUGUCGCUGCUGG5'
zma-miRn28	4	5'UUUGGGAGCAAGUGGAAUGGA3'	Inorganic phosphate cotransporter	|GRMZM2G048363_T01[274,294]
		x||||||x||||||||||xo|
		3'AGACAACCCUAGUUCACCUUAAUUUG5'
	4	5'UUUGGGAGCAAGUGGAAUGGA3'	Putative uncharacterized protein	|GRMZM2G060213_T01[1015,1035]
		|||||||||||x||||x|x|x
		3'CUAAACCCUCGUUAACCUCAACGAA5'
	4	5'UUUGGGAGCAAGUGGAAUGGA3'	Glutathione synthetase	|GRMZM2G155974_T01[153,173]
		xo||||||||||xo|||||||
		3'CACGACCCUCGUUCCUCUUACCUCG5'
zma-miRn31	4	5'AUGGAUCCUGGAGAUAAGGCU3'	SWIb domain-containing protein	|GRMZM2G077088_T02[305,325]
		|x|||||||||||x|x|x|||
		3'UCUCCCUAGGACCUCCAAUACGAGGA5'
zma-miRn32	4	5'UCUGUUUGAAUGCACUAGAGC3'	Tic20-like protein	|GRMZM2G099463_T01[635,655]
		|||||x||||||||x||||xx
		3'CUAGACAUACUUACGUUAUCUGUAG5'
zma-miRn33	4	5'CGGAGGGGAUUGGAGAGGCUA3'	Transferase/ transferase, transferring glycosyl groups	|GRMZM2G399048_T01[825,845]
		||||||o|x|||||||||x|x
		3'CCGCCUCCUCCAACCUCUCCAAGAC5'
	3	5'CGGAGGGGAUUGGAGAGGCUA3'	Putative uncharacterized protein	|GRMZM2G030823_T01[17,37]
		||||||||||||||xxx||||
		3'CUGCCUCCCCUAACCUAAACGAUC5'
zma-miRn34	4	5'UUGGAUUUUGAUUGGAUGCAC3'	Alkaline phosphatase D	|GRMZM2G159660_T01[1144,1164]
		|||xx|||||||||x||||x|
		3'CCAAACAGAAAACUAACGUACGCGAAG5'
	4	5'UUGGAUUUUGAUUGGAUGCAC3'	catalytic activity	|GRMZM2G102346_T01[533,553]
		|||||||||||xox|x|||||
		3'AAAACCUAAAACUCGACCACGUGGC5'
	4	5'UUGGAUUUUGAUUGGAUGCAC3'	Putative uncharacterized protein	|GRMZM2G027856_T01[974,994]
		|||||x|xo||||||||||x|
		3'UUAACCUCAUGCUAACCUACGGGUUC5'
zma-miRn37	3	5'UGAUAGAAGAGAGUGAGCAC3'	SBP transcription factor	|GRMZM2G156621_T01[740,759]
		|||o|||||||||x|||||x
		3'CCGACUGUCUUCUCUCUCUCGUACGAC5'
	2	5'UGAUAGAAGAGAGUGAGCAC3'	Squamosa promoter-binding-like protein 11	|GRMZM2G414805_T01[398,417]
		|||o|||||||||x||||||
		3'AGACUGUCUUCUCUCUCUCGUGCG5'
	3	5'UGAUAGAAGAGAGUGAGCAC3'	SBP transcription factor	|GRMZM2G126827_T01[740,759]
		|||o|||||||||x|||||x
		3'CCGACUGUCUUCUCUCUCUCGUACG5'
	2	5'UGAUAGAAGAGAGUGAGCAC3'	DNA binding	|GRMZM2G097275_T01[1106,1125]
		|||o|||||||||x||||||
		3'AAACUGUCUUCUCUCUCUCGUGCUA5'
	4	5'UGAUAGAAGAGAGUGAGCAC3'	Histidine-containing phosphotransfer protein	|GRMZM2G016439_T01[124,143]
		|||o|||||||x||||xx||
		3'GGACUGUCUUCUCGCACUGCUGGA5'
	2	5'UGAUAGAAGAGAGUGAGCAC3'	SBP-domain protein 5	|GRMZM2G160917_T02[815,834]
		|||o|||||||||x||||||
		3'CAACUGUCUUCUCUCUCUCGUGUCGA5'
	2	5'UGAUAGAAGAGAGUGAGCAC3'	DNA binding	|GRMZM2G065451_T01[1124,1143]
		|||o|||||||||x||||||
		3'AAACUGUCUUCUCUCUCUCGUGCG5'
	2	5'UGAUAGAAGAGAGUGAGCAC3'	DNA binding	|GRMZM2G163813_T02[737,756]
		|||o|||||||||x||||||
		3'UUGACUGUCUUCUCUCUCUCGUGCG5'
	2	5'UGAUAGAAGAGAGUGAGCAC3'	SBP-domain protein 7	|GRMZM2G460544_T01[848,867]
		|||o|||||||||x||||||
		3'CAACUGUCUUCUCUCUCUCGUGUC5'
	2	5'UGAUAGAAGAGAGUGAGCAC3'	Teosinte glume architecture 1	|GRMZM2G101511_T01[950,969]
		|||o|||||||||x||||||
		3'CGACUGUCUUCUCUCUCUCGUGUCAG5'
	2	5'UGAUAGAAGAGAGUGAGCAC3'	SBP transcription factor	|GRMZM2G106798_T01[755,774]
		|||o|||||||||x||||||
		3'CUACUGUCUUCUCUCUCUCGUGUGA5'
	4	5'UGAUAGAAGAGAGUGAGCAC3'	ATP binding；protein serine/threonine kinase activity	|GRMZM2G037585_T01[385,404]
		||||xx||||||x||||||x
		3'ACACUACAUUCUCUGACUCGUACUC5'
	2	5'UGAUAGAAGAGAGUGAGCAC3'	DNA binding	|GRMZM2G126018_T01[779,798]
		|||o|||||||||x||||||
		3'UCAACUGUCUUCUCUCUCUCGUGUCG5'
	2	5'UGAUAGAAGAGAGUGAGCAC3'	DNA binding	|GRMZM2G061734_T01[941,960]
		|||o|||||||||x||||||
		3'CUACUGUCUUCUCUCUCUCGUGUU5'
	2	5'UGAUAGAAGAGAGUGAGCAC3'	Putative uncharacterized protein	|GRMZM5G806833_T01[428,447]
		|||o|||||||||x||||||
		3'CCUACUGUCUUCUCUCUCUCGUGUUAG5'
	2	5'UGAUAGAAGAGAGUGAGCAC3'	SBP transcription factor；Squamosa promoter-binding-like protein 9	|GRMZM2G307588_T01[764,783]
		|||o|||||||||x||||||
		3'CAACUGUCUUCUCUCUCUCGUGUC5'
	4	5'UGAUAGAAGAGAGUGAGCAC3'	Putative uncharacterized protein	|GRMZM2G145709_T01[385,404]
		||||xx||||||x||||||x
		3'ACACUACAUUCUCUGACUCGUACUC5'
	4	5'UGAUAGAAGAGAGUGAGCAC3'	Putative uncharacterized protein	|GRMZM2G133028_T02[278,297]
		x|x|||||o||||||||x||
		3'GGUCAAUCUUUUCUCACUCCUGA5'
	4	5'UGAUAGAAGAGAGUGAGCAC3'	Putative uncharacterized protein	|GRMZM2G012284_T01[856,875]
		|ox||||||||||||||x|x
		3'GUAUCAUCUUCUCUCACUCCUACCG5'
	4	5'UGAUAGAAGAGAGUGAGCAC3'	DNA-3-methyladenine glycosylase I	|GRMZM2G171317_T01[794,813]
		|||||o||||||o||x|||x
		3'AGACUAUUUUCUCUUACCCGUUGCG5'
zma-miRn39	1	5'UUGAGCCGCGCCAAUAUCUCU3'	regulation of transcription, DNA-dependent	|GRMZM2G110579_T01[768,788]
		||||||||||||||||||x||
		3'ACUAACUCGGCGCGGUUAUAGCGAGCG5'
	1	5'UUGAGCCGCGCCAAUAUCUCU3'	regulation of transcription, DNA-dependent	|GRMZM2G037792_T01[1134,1154]
		||||||||||||||||||||x
		3'CUAACUCGGCGCGGUUAUAGAGCGCG5'
	1	5'UUGAGCCGCGCCAAUAUCUCU3'	regulation of transcription, DNA-dependent	|GRMZM2G079470_T01[903,923]
		||||||||||||||||||||x
		3'UUAACUCGGCGCGGUUAUAGAGCG5'
	4	5'UUGAGCCGCGCCAAUAUCUCU3'	Putative uncharacterized protein	|GRMZM2G111191_T01[1173,1193]
		||o||||||||||||x||ox|
		3'GUAAUUCGGCGCGGUUACAGGUACCU5'
	0	5'UUGAGCCGCGCCAAUAUCUCU3'	regulation of transcription, DNA-dependent	|GRMZM2G098800_T01[417,437]
		|||||||||||||||||||||
		3'CUAACUCGGCGCGGUUAUAGAGAGC5'
	0	5'UUGAGCCGCGCCAAUAUCUCU3'	regulation of transcription, DNA-dependent	|GRMZM5G825321_T01[435,455]
		|||||||||||||||||||||
		3'UAACUCGGCGCGGUUAUAGAGAGC5'
	1	5'UUGAGCCGCGCCAAUAUCUCU3'	Scarecrow-like 6	|GRMZM2G051785_T01[495,515]
		||||||||||||||||||||x
		3'UAACUCGGCGCGGUUAUAGAGCGC5'
	4	5'UUGAGCCGCGCCAAUAUCUCU3'	Lipoxygenase	|GRMZM2G106748_T01[1092,1112]
		|||||||x|||||xo|||||o
		3'CAACUCGGGGCGGUCGUAGAGGGA5'
zma-miRn43	4	5'UCUUGGACACUAGAAAUGGUAC3'	Dr1-associated corepressor	|GRMZM2G440949_T01[91,112]
		ox|||||||||||||xx|||||
		3'CGAAACCUGUGAUCUUGUCCAUGUCG5'
MiRNAs targeting the same gene and site are grouped together.
The first listed miRNA has the least mismatches.
"Mm" stands for the total amount of mismatches between the first mentioned miRNA and the predicted target.
"Alignment" visually represents miRNA/mRNA complementary base-pairs and mismatches for the first listed miRNA, with vertical bars and spaces as Watson-Crick base-pairs and mismatches, respectively (G:U wobbles count as mismatches).
