# Supplementary material for: Deep Sequencing of Maize Small RNAs Reveals a Diverse Set of MicroRNA in Dry and Imbibed Seeds
Source: PLoS One. 2013 Jan 24;8(1):e55107. doi: 10.1371/journal.pone.0055107 (PMC3554676; doi:10.1371/journal.pone.0055107)
Supplement: Additional File S9 — Predicted targets for novel miRNAs only identified in dry seed in this study. (XLS) [file pone.0055107.s009.xls]

## Sheet: Sheet1
Additional file S9: Predicted targets for novel miRNAs only identified in dry seed in this study
miRNA	Mm	Alignment	Annotation	Target ID
zma-miRds11	3	5'AUGGAGUGGUUUGAGGAGGCU3'	Putative uncharacterized protein	|GRMZM2G022792_T01[427,447]
		||||||o||||o||||||||x
		3'AGUACCUCGCCAAGCUCCUCCGCG5'
zma-miRds24	3	5'UUGGUGACCAGGGAAAUGGAG3'	Phosphate transport protein；Inorganic phosphate transporter	|GRMZM2G326707_T01[126,146]
		||||||||x|||||x|||x||
		3'CGAACCACUGCUCCCUCUACGUCUUC5'
	3	5'UUGGUGACCAGGGAAAUGGAG3'	Inorganic phosphate transporter	|GRMZM2G075870_T01[261,281]
		||||||||x|||||x|||x||
		3'UCGAACCACUGCUCCCUCUACGUCUUC5'
	3	5'UUGGUGACCAGGGAAAUGGAG3'	Inorganic phosphate transporter ；Phosphate transport protein	|GRMZM2G154090_T01[126,146]
		||||||||x|||||x|||x||
		3'CGAACCACUGCUCCCUCUACGUCU5'
zma-miRds63	2	5'UGAUCUUGCUUGUAGAAGAUGU3'	Putative uncharacterized protein	|GRMZM5G840008_T01[415,436]
		||x|||||||||o|||||||||
		3'CAACGAGAACGAACGUCUUCUACAAC5'
	0	5'UGAUCUUGCUUGUAGAAGAUGU3'	Putative uncharacterized protein	|GRMZM2G137252_T01[28,49]
		||||||||||||||||||||||
		3'GACUAGAACGAACAUCUUCUACAAC5'
zma-miRds71	3	5'AGGGCGAUGGCUUGCUAGACGA3'	Plant-specific domain TIGR01570 family protein	|GRMZM2G156307_T01[127,148]
		xx||||||||||||||x|||||
		3'CGAGCCGCUACCGAACGAGCUGCUGCUG5'
zma-miRds73	3	5'AGAUAGAGUGUUGUUUUCUGA3'	Putative uncharacterized protein	|GRMZM2G006006_T03[520,540]
		|||o||xo|||||||||||||
		3'AGUUCUGUCAUACAACAAAAGACUUA5'
zma-miRds78	3	5'CCGGAGGGGUUGAAGGUGCUA3'	transferase activity, transferring hexosyl groups	|GRMZM2G156026_T01[165,185]
		||||||o|||||||||||xo|
		3'GGGGCCUCUCCAACUUCCACUGUUC5'
zma-miRds82	0	5'UUAUCUUAGAAGGGUCGUCUG3'	Putative uncharacterized protein orf110-c	|GRMZM2G443343_T01[20,40]
		|||||||||||||||||||||
		3'GGAAUAGAAUCUUCCCAGCAGACUC5'
	0	5'UUAUCUUAGAAGGGUCGUCUG3'	Putative uncharacterized protein orf110-c	|GRMZM5G834282_T01[20,40]
		|||||||||||||||||||||
		3'GGAAUAGAAUCUUCCCAGCAGACUC5'
zma-miRds88	3	5'CUUGCAUGCCGGCUGUAGGGGGC3'	Gibberellin-regulated protein 1	|GRMZM2G026135_T02[161,183]
		||||||||x||x|||o|||||||
		3'GGGAACGUACCGCGGACGUCCCCCGCGA5'
zma-miRds94	3	5'CAAGCAAACCAUAUGAUCCAU3'	Putative uncharacterized protein	|GRMZM2G095082_T01[767,787]
		||x|||||||||x|||x||||
		3'AGUGUCCGUUUGGUAGACUUGGUAG5'
	3	5'CAAGCAAACCAUAUGAUCCAU3'	Pyrophosphate--fructose 6-phosphate 1-phosphotransferase alpha subunit	|GRMZM2G042502_T01[377,397]
		|x||||||||||x|||||||o
		3'CGCGAUCGUUUGGUAGACUAGGUGGC5'
zma-miRds101	3	5'UCCCCUUCGGGAUUGGAGAGG3'	Putative uncharacterized protein	|GRMZM2G044797_T01[1109,1129]
		|x||||o|||||||||||||o
		3'GGAAGGGAGGCCCUAACCUCUCUUG5'
zma-miRds106	0	5'UAGGAUUAGCAUAAGAAUUGGU3'	Ribosomal protein S2	|GRMZM2G106039_T01[298,319]
		||||||||||||||||||||||
		3'AAUCCUAAUCGUAUUCUUAACCAUU5'
	0	5'UAGGAUUAGCAUAAGAAUUGGU3'	Ribosomal protein S2	|GRMZM5G851130_T01[298,319]
		||||||||||||||||||||||
		3'GAAUCCUAAUCGUAUUCUUAACCAUU5'
zma-miRds110	3	5'GAGAGAGCUGUAAGAGCGGUA3'	Putative uncharacterized protein	|AC233898.1_FGT002[291,311]
		o||x||||||||||||x||||
		3'UAUUCACUCGACAUUCUCUCCAUAGA5'
	3	5'GAGAGAGCUGUAAGAGCGGUA3'	nucleic acid binding；protein dimerization activity	|GRMZM2G169859_T01[615,635]
		o||x||||||||||||x||||
		3'UAUUCACUCGACAUUCUCUCCAUAG5'
zma-miRds113	3	5'UCCUGCAGAAACGAACGGGCC3'	Lysine ketoglutarate reductase trans-splicing related 1	|GRMZM2G131988_T01[123,143]
		||||x|||||||xx|||||||
		3'AAAGGAAGUCUUUGAAUGCCCGGUAU5'
zma-miRds115	1	5'ACGCACGCAGGGUCACCGGCC3'	Elongation factor 1-delta 1	|GRMZM2G153569_T04[215,235]
		|||||||x|||||||||||||
		3'AUGCGUGCAUCCCAGUGGCCGGCCA5'
zma-miRds125	1	5'UCACGUCGUCUCUACAUCCGU3'	Putative uncharacterized protein	|GRMZM5G854635_T01[182,202]
		||||||||||||||||||||o
		3'UGAGUGCAGCAGAGAUGUAGGCGAU5'
zma-miRds127	3	5'UUGAGAGUAAGUGGAAUGGAG3'	Putative uncharacterized protein	|GRMZM2G005229_T03[36,56]
		|||||||||||x|||x||o||
		3'CAAACUCUCAUUCCCCUGACUUCC 5'
zma-miRds140	3	5'UGUAGAAUUGAUAUAUAGGUGU3'	Unconventional myosin heavy chain	|AC155377.1_FGT001[1341,1362]
		||||x||||||||o||||x|||
		3'AAACAUAUUAACUAUGUAUCGACAAG5'
zma-miRds148	3	5'GGUCCCCGGCAACGGCGCCA3'	Putative uncharacterized protein	|GRMZM2G122897_T01[675,694]
		|||||||||||x||||ox||
		3'CGUCCAGGGGCCGUGGCCGUCGUGG5'
	3	5'GGUCCCCGGCAACGGCGCCA3'	Putative uncharacterized protein	|GRMZM2G158976_T01[779,798]
		||||||||x||||||x|x||
		3'GGCCAGGGGCGGUUGCCUCUGUCG5'
	3	5'GGUCCCCGGCAACGGCGCCA3'	Leucoanthocyanidin dioxygenase	|GRMZM5G826389_T01[947,966]
		|ox||||||||x||||||||
		3'UCCUCGGGGCCGUCGCCGCGGUGGU5'
	3	5'GGUCCCCGGCAACGGCGCCA3'	Putative uncharacterized protein	|GRMZM2G103013_T01[285,304]
		|||||x|||||||||||x|x
		3'GCCCAGGUGCCGUUGCCGCAGCGG5'
	3	5'GGUCCCCGGCAACGGCGCCA3'	fumarylacetoacetase activity	|GRMZM2G029566_T03[311,330]
		||o||||||||||o||x|||
		3'UUCCGGGGGCCGUUGUCGGGGUUG5'
	3	5'GGUCCCCGGCAACGGCGCCA3'	cytochrome-c oxidase activity	|GRMZM2G134738_T01[48,67]
		||o||||||||x|||||x||
		3'CCCCGGGGGCCGUCGCCGCCGUCA5'
	3	5'GGUCCCCGGCAACGGCGCCA3'	Taxadien-5-alpha-ol O-acetyltransferase	|GRMZM2G043154_T01[992,1011]
		|||||||x|||x|o||||||
		3'AACCAGGGGGCGUGGUCGCGGUGG5'
	3	5'GGUCCCCGGCAACGGCGCCA3'	hydrolase activity, acting on ester bonds	|GRMZM2G469898_T01[119,138]
		|||xx|||||||||x|||||
		3'GUCCACCGGCCGUUGCGGCGGUGC5'
zma-miRds154	3	5'UGAAUAGAGAAACUGCACCCGC3'	NAD(P)H-quinone oxidoreductase subunit 1, chloroplastic	|GRMZM5G874448_T01[827,848]
		x|||||||||||x|x|||||||
		3'UCCCUUAUCUCUUUAAGGUGGGCGGA5'
	3	5'UGAAUAGAGAAACUGCACCCGC3'	30S ribosomal protein S15, chloroplastic	|GRMZM2G444541_T04[1115,1136]
		x|||||||||||x|x|||||||
		3'UCCCUUAUCUCUUUAAGGUGGGCGGAU5'
zma-miRds164	3	5'AGAUCAGAUGAUUUGCUUGCA3'	Putative uncharacterized protein	|GRMZM2G070633_T01[969,989]
		|||x||||x|||||||||||x
		3'AUUCUCGUCUUCUAAACGAACGACC5'
zma-miRds172	3	5'CAGCUGAGCAAUUUUCUGGAC3'	Unconventional myosin heavy chain	|AC155377.1_FGT001[2755,2775]
		|||||x||||||||o||||x|
		3'ACGUCGAAUCGUUAAAGGACCCGAAA5'
zma-miRds177	3	5'ACGCGCAGCGCGUCGGCAGG3'	binding	|GRMZM5G806257_T01[361,380]
		|||||x|||||||||x|||x
		3'ACUGCGCCUCGCGCAGCGGUCGCG5'
	3	5'ACGCGCAGCGCGUCGGCAGG3'	transferase activity, transferring hexosyl groups	|GRMZM2G066067_T01[172,191]
		||||||x|||||x||||x||
		3'GCUGCGCGCCGCGCCGCCGCCCCG5'
	3	5'ACGCGCAGCGCGUCGGCAGG3'	transferase activity, transferring hexosyl groups	|GRMZM2G179063_T01[133,152]
		|||x|||||||||x|||x||
		3'CGUGCUCGUCGCGCAACCGCCCGCA5'
	3	5'ACGCGCAGCGCGUCGGCAGG3'	Acyltransferase	|GRMZM2G179703_T02[205,224]
		|||||x|||||||||||xo|
		3'UCUGCGCCUCGCGCAGCCGCUCG5'
	3	5'ACGCGCAGCGCGUCGGCAGG3'	potassium ion transmembrane transporter activity	|GRMZM2G173387_T01[2320,2339]
		||||||||||||x||x|x||
		3'CGUGCGCGUCGCGCUGCAGGCCCG5'
	3	5'ACGCGCAGCGCGUCGGCAGG3'	secondary active sulfate transmembrane transporter activity	|GRMZM2G042171_T01[321,340]
		||||||x|||||x||||x||
		3'GGUGCGCGCCGCGCCGCCGCCCGCC5'
	3	5'ACGCGCAGCGCGUCGGCAGG3'	ATP binding；protein kinase activity	|GRMZM2G071478_T01[543,562]
		|||||||||||ox|||||x|
		3'UGUGCGCGUCGCGUCGCCGUGCCCC5'
	3	5'ACGCGCAGCGCGUCGGCAGG3'	Cytochrome P450 CYP71S3	|GRMZM2G135387_T01[280,299]
		x||||||||||||||||x|x
		3'UGCCGCGCGUCGCGCAGCCGCCACC5'
	3	5'ACGCGCAGCGCGUCGGCAGG3'	Ubiquitin-protein ligase	|GRMZM2G065612_T01[508,527]
		|||x|||||||||x|||x||
		3'AGUGCACGUCGCGCAACCGACCCCU5'
	3	5'ACGCGCAGCGCGUCGGCAGG3'	Ubiquitin-protein ligase	|AC195147.3_FGT008[36,55]
		|||||x||||||x|o|||||
		3'CGUGCGCCUCGCGCCGUCGUCCGCC5'
	3	5'ACGCGCAGCGCGUCGGCAGG3'	KOB1	|GRMZM2G123540_T01[184,203]
		|x||||x||||||||||x||
		3'CCUUCGCGACGCGCAGCCGCCCG5'
	3	5'ACGCGCAGCGCGUCGGCAGG3'	Putative uncharacterized protein	|GRMZM2G456647_T01[330,349]
		|||||x||||||x|||||x|
		3'UGCGCCUCGCGCCGCCGUGCCC5'
	3	5'ACGCGCAGCGCGUCGGCAGG3'	Putative uncharacterized protein	|GRMZM2G145721_T01[238,257]
		x|||||x||||||||||x||
		3'CGGCGCGGCGCGCAGCCGGCCCU5'
zma-miRds183	0	5'UAUUUUUGUAGGUUAUGAGGA3'	copper ion binding；electron carrier activity	|AC209987.4_FGT004[914,934]
		|||||||||||||||||||||
		3'AUAAAAACAUCCAAUACUCCUUG5'
	0	5'UAUUUUUGUAGGUUAUGAGGA3'	Putative uncharacterized protein orf127	|GRMZM2G358236_T01[1076,1096]
		|||||||||||||||||||||
		3'AAUAAAAACAUCCAAUACUCCUUGG5'
	0	5'UAUUUUUGUAGGUUAUGAGGA3'	DNA polymerase	|GRMZM5G889299_T01[2000,2020]
		|||||||||||||||||||||
		3'AAUAAAAACAUCCAAUACUCCUUGG5'
MiRNAs targeting the same gene and site are grouped together.
The first listed miRNA has the least mismatches.
"Mm" stands for the total amount of mismatches between the first mentioned miRNA and the predicted target.
"Alignment" visually represents miRNA/mRNA complementary base-pairs and mismatches for the first listed miRNA, with vertical bars and spaces as Watson-Crick base-pairs and mismatches, respectively (G:U wobbles count as mismatches).
