# Supplementary material for: Deep Sequencing of Maize Small RNAs Reveals a Diverse Set of MicroRNA in Dry and Imbibed Seeds
Source: PLoS One. 2013 Jan 24;8(1):e55107. doi: 10.1371/journal.pone.0055107 (PMC3554676; doi:10.1371/journal.pone.0055107)
Supplement: Additional File S10 — Predicted targets for novel miRNAs only identified in imbibed seed in this study. (XLS) [file pone.0055107.s010.xls]

## Sheet: Sheet1
Additional file S10: Predicted targets for novel miRNAs only identified in imbibed seed in this study
miRNA	Mm	Alignment	Annotation	Target ID
zma-miRgs3	4	5'AGGACUUUCCUAUCUGUCUGC3'	phosphatidylcholine-sterol O-acyltransferase activity	|GRMZM2G310298_T02[78,98]
		|xo||||||||||||||||xx
		3'AUAUUGAAAGGAUAGACAGAACU5'
zma-miRgs4	4	5'GCUGCGGGCUGUAUGGCGCGGA3'	Grx_S12-glutaredoxin subgroup I	|GRMZM2G148867_T02[778,799]
		||||||||x||||xo||||||x
		3'UCGACGCCCAACAUCUCGCGCCGC5'
	4	5'GCUGCGGGCUGUAUGGCGCGGA3'	DNA binding protein	|GRMZM2G173280_T01[622,643]
		||o||||||||x|o|||||x||
		3'CGCGGCGCCCGACCUGCCGCGGCUC5'
zma-miRgs5	4	5'UCAGACUCUUGUGAUCGGUGU3'	Putative uncharacterized protein	|GRMZM2G034573_T01[99,119]
		xx||||||||||||o|||o||
		3'GUCCUCUGAGAACACUGGCCGCACU5'
zma-miRgs7	4	5'UGGAGAUGUGCUACAACUUGAC3'	CBF1 interacting corepressor	|GRMZM2G070111_T01[582,603]
		||o|||||x|||xx||||||||
		3'AAGACUUCUACUCGACCUUGAACUGAG5'
zma-miRgs8	4	5'GGAGGAGAUUGGAGGGGCUAA3'	Receptor-like protein kinase 1	|GRMZM2G151216_T01[1424,1444]
		|||||||x||||x|x||||x|
		3'CCCUCCUCCAACCCCACCGACUCG5'
	4	5'GGAGGAGAUUGGAGGGGCUAA3'	PHD-finger family protein	|GRMZM2G084296_T01[105,125]
		|||||||x|||||x||||xx|
		3'CUCCUCCUCGAACCUGCCCGCCUCG5'
	4	5'GGAGGAGAUUGGAGGGGCUAA3'	HECT domain and RCC1-like domain-containing protein 2	|GRMZM2G152616_T01[167,187]
		||||o|x|x||||||||||x|
		3'ACCUCUUGUUACCUCCCCGAGUGU5'
	4	5'GGAGGAGAUUGGAGGGGCUAA3'	ATP binding；protein kinase activity	|GRMZM2G138198_T01[1343,1363]
		|||||||x||||x|x||||x|
		3'CGCCCUCCUCCAACCCCACCGACUCU5'
zma-miRgs9	4	5'UGAGUUGGAGAUUAUGAGGAUG3'	sugar binding	|GRMZM2G169704_T01[33,54]
		x|||o|||||||o|x|||||||
		3'GUCCCUCGACCUCUAGUCCUCCUACUC5'
zma-miRgs11	4	5'UGACGGUUUAUAUGGCAAUGGC3'	Putative uncharacterized protein	|GRMZM2G136700_T01[303,324]
		||||||o||||x||||||||xx
		3'CCACUGCCGAAUAGACCGUUACACA5'
zma-miRgs18	4	5'AGGAGUCGCUCGAGCUUUCGUC3'	binding	|GRMZM2G457415_T02[1203,1224]
		|||||||o||||||||||x|xx
		3'AGUCCUCAGUGAGCUCGAAAACUUG5'
zma-miRgs22	4	5'UGAGAUUGAUAUUGAUGAGCA3'	MYB-like protein E1	|GRMZM2G145041_T01[538,558]
		||x|x|||||||||||||o|x
		3'UACCCAAACUAUAACUACUUGGU5'
zma-miRgs25	4	5'GGAUUGGAUGCGUAUGUAGGU3'	Hydrolase/ protein serine/threonine phosphatase	|GRMZM2G106600_T01
		o|||||xx||||x||||||||
		3'UCUAACACACGCUUACAUCCACA5'
zma-miRgs26	4	5'GGAGGGAAUUGGAGGGGCUAA3'	zinc ion binding	|GRMZM2G159290_T01[797,817]
		||||||||x||x||||o|o||
		3'GCCUCCCUUUACGUCCCUGGUUC5'
	4	5'GGAGGGAAUUGGAGGGGCUAA3'	RNA-binding protein-like	|GRMZM2G069174_T02
		|||o||||o||x|||x|||||
		3'ACCUUCCUUGACGUCCACGAUUA5'
zma-miRgs28	4	5'UUCUCCAGGAGUUGAUGGACAA3'	Tubulin beta-2 chain	|GRMZM2G334899_T01[563,584]
		|||||||x|||o||x||||||x
		3'GCAAGAGGUGCUCGACCACCUGUCU5'
zma-miRgs35	4	5'UGCGUGAUGCGGAGGACUUGGCA3'	C2 domain containing protein	|GRMZM2G114538_T01[487,509]
		||||x||x|||||||x|x|||||
		3'GGACGCUCUCCGCCUCCCGUACCGUC5'
zma-miRgs36	2	5'GUGGAUUGAGUGGGAUUAGGU3'	Putative uncharacterized protein	|GRMZM5G869916_T01[161,181]
		|||||||||||||||||x|o|
		3'ACACCUAACUCACCCUAACCUACC5'
zma-miRgs37	4	5'CUAUCUGCUGUAGUGGUGAAC3'	Leucoanthocyanidin dioxygenase	|GRMZM5G826389_T01[391,411]
		|xx|||||||||||||||xx|
		3'CUGCGAGACGACAUCACCACGGGCG5'
	4	5'CUAUCUGCUGUAGUGGUGAAC3'	Serine-threonine kinase receptor-associated protein	|GRMZM2G022275_T01[600,620]
		|o|||x||x||||||o|||||
		3'UCGGUAGUCGUCAUCACUACUUGG5'
zma-miRgs39	4	5'UGGUUGGCGAUGGUGUGCAC3'	Leucine Rich Repeat family protein	|GRMZM2G119490_T02[883,902]
		||||oo|||||||||x||x|
		3'ACACCAGUCGCUACCACUCGAGGAG5'
	4	5'UGGUUGGCGAUGGUGUGCAC3'	Global transcription factor group E	|GRMZM2G006707_T01[751,770]
		|||x||||x|||xo||||||
		3'GACCUACCGGUACAGCACGUGUC5'
	4	5'UGGUUGGCGAUGGUGUGCAC3'	Aldehyde dehydrogenase	|GRMZM2G155502_T04[1,20]
		x|ox|||||||||||||||x
		3'CCUCUUACCGCUACCACACGUA5'
	4	5'UGGUUGGCGAUGGUGUGCAC3'	2-isopropylmalate synthase B	|GRMZM2G130062_T01[385,404]
		|x|x|||||||||x|o||||
		3'GGAGCUACCGCUACCUCGCGUGC5'
	4	5'UGGUUGGCGAUGGUGUGCAC3'	Branched-chain-amino-acid aminotransferase	|GRMZM2G153536_T01[499,518]
		|o||||||||||||x|xx||
		3'GCAUCAACCGCUACCAGAACUGG5'
	4	5'UGGUUGGCGAUGGUGUGCAC3'	Globulin-1 S allele；Vicilin-like embryo storage	|GRMZM2G067919_T01[941,960]
		||||||||||||x||x||xx
		3'GACCAACCGCUACGACCCGGCGA5'
	3	5'UGGUUGGCGAUGGUGUGCAC3'	Anther-specific proline-rich protein APG	|GRMZM2G414791_T01[421,440]
		||||||x|x||||||x||||
		3'GACCAACAGGUACCACUCGUGCC5'
	4	5'UGGUUGGCGAUGGUGUGCAC3'	Protein phosphatase type 2-C	|AC208201.3_FGT003[1018,1037]
		||x||||||||||o||||xx
		3'CACGAACCGCUACCGCACGGUGA5'
	4	5'UGGUUGGCGAUGGUGUGCAC3'	ATP binding；protein kinase activity	|GRMZM2G071478_T01[430,449]
		|x||||||||||o||x|||x
		3'ACAACAACCGCUACUACUCGUCGC5'
	4	5'UGGUUGGCGAUGGUGUGCAC3'	2-isopropylmalate synthase B	|GRMZM2G055507_T01[436,455]
		|x|x|||||||||x|o||||
		3'GAGCUACCGCUACCUCGCGUGCC5'
	4	5'UGGUUGGCGAUGGUGUGCAC3'	Heat shock 70 kDa protein	|GRMZM2G310431_T01[82,101]
		|x||||||||||o|x|x|||
		3'CAGCAACCGCUACUAGAGGUGGG5'
	4	5'UGGUUGGCGAUGGUGUGCAC3'	phosphatidylinositol binding	|GRMZM2G065593_T01[589,608]
		|||oo|o||||||x||||||
		3'CACCGGCUGCUACCCCACGUGCC5'
	3	5'UGGUUGGCGAUGGUGUGCAC3'	uroporphyrinogen-III synthase activity	|GRMZM2G147955_T01[139,158]
		|||xo||||||||||x||||
		3'CACCUGCCGCUACCACCCGUGCC5'
	4	5'UGGUUGGCGAUGGUGUGCAC3'	2-isopropylmalate synthase B	|GRMZM2G537291_T01[436,455]
		|x|x|||||||||x|o||||
		3'GGAGCUACCGCUACCUCGCGUGCC5'
	4	5'UGGUUGGCGAUGGUGUGCAC3'	cation transport ATPase (P-type) family	|GRMZM2G455557_T01[2026,2045]
		x||x||||||||o||x||||
		3'CUCCUACCGCUACUACUCGUGGU5'
	4	5'UGGUUGGCGAUGGUGUGCAC3'	Calcium-dependent protein kinase 2	|GRMZM2G154489_T01[138,157]
		|x||o|x||||||||||x||
		3'CAAGCAGCGGCUACCACACAUGGA5'
	3	5'UGGUUGGCGAUGGUGUGCAC3'	Lipoxygenase	|GRMZM2G156861_T01[2290,2309]
		|||o|||x|||||||o||||
		3'UGACCGACCACUACCACGCGUGCU5'
zma-miRgs42	4	5'CCUGGACCAGUUGAACGGGCC3'	Cytochrome P450 CYP76M15	|AC186603.6_FGT003[779,799]
		|||||x|||||||x||||x|x
		3'CUGGACCGGGUCAACGUGCCGGUGG5'
	3	5'CCUGGACCAGUUGAACGGGCC3'	Purple acid phosphatase 1	|GRMZM2G152477_T01[184,204]
		|||||||xx||||||||x|||
		3'GGGACCUGACCAACUUGCACGGGAA5'
zma-miRgs43	4	5'UGGAUGUGAGAGGUUGCAAAG3'	CCT motif family protein	|GRMZM2G013398_T04[693,713]
		||o||o||||||||xx|||||
		3'AAACUUAUACUCUCCAUGGUUUCUCA5'
zma-miRgs44	4	5'UCAGGUGCGGCUUCGACGAUU3'	Iron sulfur subunit of succinate dehydrogenase ；Succinate dehydrogenase iron-sulfur protein,mitochondrial	|GRMZM2G302259_T01[176,196]
		|x|||||||||||||x|||ox
		3'AACUCCACGCCGAAGCAGCUGCCG5'
	4	5'UCAGGUGCGGCUUCGACGAUU3'	DNA binding	|GRMZM2G176327_T01[854,874]
		o||||||||||x|||x|||x|
		3'GCGGUCCACGCCGCAGCGGCUCACG5'
zma-miRgs45	4	5'UUGGAGGGGAUUGAGGGGGCUA3'	Putative uncharacterized protein	|GRMZM2G083141_T01[9,30]
		|||||||||||||||x|o|x|x
		3'CCCAACCUCCCCUAACUCACUCAAAU5'
zma-miRgs46	3	5'AGGUGUUUCCUGUAGUGAUA3'	CBS domain containing protein	|GRMZM2G126656_T01[780,799]
		|x|||||||||||||x||o|
		3'GUUACACAAAGGACAUCUCUGUUG5'
	4	5'AGGUGUUUCCUGUAGUGAUA3'	Cysteine synthase	|GRMZM2G036708_T01[360,379]
		x|||x|||||||x||||||x
		3'UGCACCAGAAAGGACCUCACUACUC5'
	4	5'AGGUGUUUCCUGUAGUGAUA3'	nucleotide binding；nucleic acid binding	|GRMZM2G301536_T01[403,422]
		||x||||x||||||||o||x
		3'AUUCGACAACGGACAUCAUUAGUU5'
	4	5'AGGUGUUUCCUGUAGUGAUA3'	CACTA TnpD transposase	|GRMZM2G317708_T02[613,632]
		||xx||||||||o|x|||||
		3'UCUCGUCAAAGGACGUGACUAUGU5'
zma-miRgs47	4	5'GUGUCGCACUCGGCAAAUAG3'	Teosinte glume architecture 1	|GRMZM2G101511_T01[460,479]
		|o||||x||||x||||x|||
		3'AGCCGCAGCUUGAGGCGUUCAUCUA5'
	3	5'GUGUCGCACUCGGCAAAUAG3'	BRASSINOSTEROID INSENSITIVE 1-associated receptor kinase 1	|GRMZM2G050861_T01[671,690]
		||||||||||||x|xx||||
		3'AACACAGCGUGAGCGGGCUAUCGA5'
	3	5'GUGUCGCACUCGGCAAAUAG3'	transferase activity, transferring phosphorus-containing groups	|GRMZM2G031536_T01[1013,1032]
		||||x|||||||ox||||||
		3'GCCACAACGUGAGCUCUUUAUCA5'
	4	5'GUGUCGCACUCGGCAAAUAG3'	Cytochrome P450 CYP96D3	|GRMZM2G022996_T01[1346,1365]
		|||o||x|||||||x||||x
		3'AGCACGGCCUGAGCCGGUUAUAGCC5'
zma-miRgs49	4	5'GCAGGGACUGGGAAAGGGGGAU3'	Rae1-like protein	|GRMZM2G058498_T01[843,864]
		|||o|||x||||||x||||x||
		3'UGACGUUCCUUACCCUUCCCCCGUAGA5'
	4	5'GCAGGGACUGGGAAAGGGGGAU3'	Plastidic 2-oxoglutarate/malate transporter	|GRMZM2G383088_T01[124,145]
		|x|||||x||||||||||o|x|
		3'CCCCUCCCUCACCCUUUCCCUCCACC5'
	4	5'GCAGGGACUGGGAAAGGGGGAU3'	Gibberellin 20-oxidase；Receptor protein kinase-like protein	|AC203966.5_FGT003[211,232]
		||||||||x||||x|||x|||x
		3'UCGCGUCCCUGCCCCUCUCCGCCUCC5'
zma-miRgs50	4	5'UCGCGGGGGGACGGUGCUCGCC3'	Protein binding protein	|GRMZM2G061314_T01[579,600]
		|x||||||||||o|xx||||||
		3'GGACCGCCCCCCUGUCUGGAGCGGC5'
zma-miRgs53	4	5'UUUGGAUGCACUAGAGCUAAU3'	RNA binding	|GRMZM2G449123_T01[694,714]
		x|||||||||||x|||xo|||
		3'UUCAACCUACGUGACCUCUGUUAGAC5'
zma-miRgs54	2	5'UAUCAGCUGAGAAUUAGGCGUC3'	Putative uncharacterized protein	|GRMZM2G147366_T01[288,309]
		||o|||||||||||||||||o|
		3'CAAUGGUCGACUCUUAAUCCGCGGAA5'
zma-miRgs55	3	5'ACGAUCUAAUGGACCAGAUGG3'	ATP binding；nucleoside-triphosphatase activity	|GRMZM2G172230_T01[2793,2813]
		|||||||xx|||x||||||||
		3'CCUGCUAGACAACCAGGUCUACCG5'
zma-miRgs56	4	5'UGGCAGUACUUGCUGAAACGGU3'	Putative uncharacterized protein	|GRMZM2G323353_T01[1219,1240]
		|x||||x||||||||||||ox|
		3'GGAACGUCUUGAACGACUUUGUGACC5'
zma-miRgs57	4	5'UUGAUUGGAGCUUCUUCGGAC3'	Auxin response factor 12	|GRMZM2G437460_T01[907,927]
		|||||||o||||||||xx||x
		3'CCAACUAACUUCGAAGAACACUUGA5'
	4	5'UUGAUUGGAGCUUCUUCGGAC3'	Hydrolase	|GRMZM2G054056_T01[939,959]
		||||||||||||||x||x|xx
		3'UUGAACUAACCUCGAAGCAGGCAUCU5'
zma-miRgs58	3	5'AGGUUGAUUGGUUCGAUUGAU3'	Putative uncharacterized protein	|GRMZM5G882980_T01[321,341]
		|x||||||x|||x||||||||
		3'UAUACAACUACCCACGCUAACUAAG5'
zma-miRgs59	3	5'AGAAGGGGAUUGGAGGGGAUU3'	Putative uncharacterized protein	|GRMZM2G152549_T01[1048,1068]
		|||||||||||||x|o||||x
		3'GGUUCUUCCCCUAACCACUCCUACUC5'
zma-miRgs60	3	5'UUGAGCCGCGUCAAUAUCUCC3'	Putative uncharacterized protein	|GRMZM2G000039_T01[1612,1632]
		|||||||x||||||||||ox|
		3'CGAACUCGGAGCAGUUAUAGGAGUG5'
zma-miRgs63	4	5'GGUCUGUUUGGUUGGGCUAU3'	heat shock protein binding；unfolded protein binding	|GRMZM2G141940_T01[203,222]
		|||||x|||||o|o|||x||
		3'CCCAGAGAAACCGAUCCGCUACC5'
	4	5'GGUCUGUUUGGUUGGGCUAU3'	3-deoxy-7-phosphoheptulonate synthase activity	|GRMZM2G396212_T01[300,319]
		|x|||||o|||||x||x|||
		3'GCUCGAGACAGACCAAGCCCAUAAG5'
zma-miRgs65	4	5'AGCAAGAGGAUUGGAGGGGCU3'	Putative uncharacterized protein	|GRMZM5G850922_T01[156,176]
		||x||||o|||x|||||o|||
		3'ACUCCUUCUUCUACCCUCCUCGAGC5'
zma-miRgs68	4	5'GACAUGAAUCGGUGGAUCCCU3'	MADS-domain transcription factor	|GRMZM2G553379_T01[167,187]
		x|||||||||||||||xxx||
		3'GGUAUGUACUUAGCCACCUUAUGAGC5'
	3	5'GACAUGAAUCGGUGGAUCCCU3'	ZCN20	|AC214791.2_FGT002[342,362]
		o|||o|||||||||||||||o
		3'ACUUGUGCUUAGCCACCUAGGGGCG5'
zma-miRgs72	4	5'CUGGUGAGCGCGGACCGUCCGG3'	Metal ion binding protein	|GRMZM2G008290_T01[159,180]
		|||x|||x|||||||||x|x||
		3'UUCGACGACUGGCGCCUGGCCGACCGA5'
zma-miRgs74	4	5'AAUAAAAAGAAACGGAUGGAG3'	Putative uncharacterized protein	|GRMZM2G005435_T01[75,95]
		||o|||||||||||x||||xo
		3'CCCUUGUUUUUCUUUGCGUACCGUCU5'
zma-miRgs82	4	5'UGGGGCUCUUCGGAUCUGGC3'	phosphatidylinositol phosphate kinase activity	|GRMZM2G013311_T01[40,59]
		|||x||||x||o|||x||||
		3'ACCACCGCGAGUAGUCUAUACCGUU5'
	4	5'UGGGGCUCUUCGGAUCUGGC3'	ROP family GTPase ROP7；Heat-and acid-stable phosphoprotein	|AC209819.3_FGT007[399,418]
		|x|||x||o|||||||x|||
		3'UAAACCCAAGGAGCCUAGUCCGAG5'
zma-miRgs84	4	5'GGGGAUUGAAGAGGAUUAAA3'	DNA binding；methyltransferase activity；zinc ion binding	|GRMZM2G013794_T01[92,111]
		||||x|x||||||||x||x|
		3'GCCCCCACCUUCUCCUCAUCUAU5'
	4	5'GGGGAUUGAAGAGGAUUAAA3'	Photosystem II reaction center W protein	|AC190623.3_FGT002[1600,1619]
		o|x||||||||||||x|x||
		3'GAUCACUAACUUCUCCUUAAUUAC5'
zma-miRgs85	4	5'AUAGCUAUCUGUUGGGCACU3'	SUMO protease	|GRMZM2G088653_T01[1276,1295]
		|o|x|o|||||||||x||||
		3'UCGUGUAGGUAGACAACCGGUGAAA5'
zma-miRgs88	1	5'AUCUCACGAGAUUGGAACAGGG3'	Aminotransferase y4uB	|GRMZM2G108125_T03[188,209]
		|||||x||||||||||||||||
		3'AAAUAGAGCGCUCUAACCUUGUCCCGG5'
	4	5'AUCUCACGAGAUUGGAACAGGG3'	methyltransferase activity	|GRMZM2G409128_T01[620,641]
		|||||x||||||||||xx|||x
		3'AGCUAGAGCGCUCUAACCUGCUCCGCC5'
zma-miRgs90	3	5'UCUGAUCCGAGACAGAGUUUC3'	protein modification process；protein transport	|GRMZM2G147579_T01[200,220]
		||x|||||||||x||x|||||
		3'GGUAGCCUAGGCUCUAUCCCAAAGCU5'
zma-miRgs93	3	5'AUUGAUUGUAAAAGGACCAG3'	protein kinase superfamily	|GRMZM2G123604_T01[783,802]
		||||||oo|||||x||||||
		3'ACUAACUAGUAUUUUGCUGGUCCU5'
zma-miRgs94	4	5'AAUUCAUAUGGAUUGGGGUA3'	Ameiotic 1	|GRMZM5G883855_T01[270,289]
		|x||||x|||||||||||xx
		3'CCUAAAGUCUACCUAACCCCUAAA5'
	4	5'AAUUCAUAUGGAUUGGGGUA3'	Structural molecule	|GRMZM2G124473_T02[538,557]
		|||x|||x|||||||o|||x
		3'AUUAUGUACACCUAACUCCAGUU5'
	4	5'AAUUCAUAUGGAUUGGGGUA3'	nucleic acid binding；nucleotide binding	|GRMZM2G022313_T01[1195,1214]
		x|||||||||||||||xxx|
		3'AGCUAAGUAUACCUAACCGACUAC5'
zma-miRgs97	3	5'GCGGCGCUGACCAUCUGAGUGG3'	60S ribosomal protein L17	|GRMZM2G126594_T01[177,198]
		|||x|x||||||||x|||||||
		3'GGUCGCAGGGACUGGUAAACUCACCGC5'
zma-miRgs99	4	5'UUUGAAUGCACUAGAGCUGAU3'	transporter activity	|GRMZM2G028036_T01[864,884]
		o||||x||||||||x|||||x
		3'AAGGAACUAACGUGAUCACGACUUAC5'
zma-miRgs100	4	5'GAGGACCCUCGGAAGCCGAA3'	structural constituent of ribosome	|GRMZM2G107336_T01[377,396]
		|||||||x|||xx|||||x|
		3'CACUCCUGGCAGCAGUCGGCAUCG5'
	4	5'GAGGACCCUCGGAAGCCGAA3'	binding	|GRMZM2G080775_T01[293,312]
		ox|o|||||||||x||||||
		3AACUCCUUGGGAGCCUCCGGCUUUU5'
	4	5'GAGGACCCUCGGAAGCCGAA3'	Plastid-lipid associated protein 3	|GRMZM2G003318_T01[508,527]
		|x||||x|o||||||||||x
		3'GGCACCUGCGGGCCUUCGGCUCCA5'
	4	5'GAGGACCCUCGGAAGCCGAA3'	Glyceraldehyde-3-phosphate dehydrogenase, cytosolic 1	|GRMZM2G046804_T01[795,814]
		|x||||||||||||||x|xx
		3'ACUCACCUGGGAGCCUUCGUCGGAA5'
zma-miRgs104	4	5'UGGUGACCGUCUGCUUGGGUGU3'	Xylanase inhibitor TAXI-IV	|GRMZM2G132509_T01[562,583]
		|||o||||x||||||||x|||o
		3'GGACCGCUGGAAGACGAACGCACGCU5'
zma-miRgs105	4	5'AGGACAUGAGCGCGGAUAGCA3'	Glutathione transporter	|GRMZM2G421491_T01[1319,1339]
		|||||||||||ox|||o|x||
		3'GCUUCCUGUACUCGUCCCUGUGGUG5'
	4	5'AGGACAUGAGCGCGGAUAGCA3'	Strictosidine synthase 3	|GRMZM2G055467_T01[56,76]
		||||||x||||||||xx|x||
		3'CCCUCCUGUCCUCGCGCCGCUGGUAG5'
	4	5'AGGACAUGAGCGCGGAUAGCA3'	3-beta-HSD family	|GRMZM2G179685_T03[1040,1060]
		|||||||||||xx|||o|||x
		3'CCUCCUGUACUCGGACCUGUCGAAG5'
	4	5'AGGACAUGAGCGCGGAUAGCA3'	Pollen-specific kinase partner protein	|GRMZM2G377615_T01[747,767]
		|||||||x||||xx||||||x
		3'AUUCCUGUAAUCGCAACUAUCGGUAA5'
zma-miRgs115	0	5'UAGCCAAGGAUGAGCUGCCUG3'	Rhodopsin-like receptor	|GRMZM2G078124_T01[109,129]
		|||||||||||||||||||||
		3'CAUCGGUUCCUACUCGACGGACAC5'
zma-miRgs116	4	5'GUAAGUAGUGGAAUGAGGCUGG3'	binding	|GRMZM2G475743_T01[1287,1308]
		||||||xo|||x||x|||||||
		3'CCUCAUUCACUACCGUAGUCCGACCUG5'
zma-miRgs118	4	5'UGUGGAUUGAAUGAGAUUGGA3'	nucleotide binding	|GRMZM2G126839_T01[169,189]
		||x|||o|||||||xx|||||
		3'AGACCCCUGACUUACUGGAACCUUC5'
zma-miRgs119	1	5'AGACGUUAGAUCUGAGAUGGA3'	Pentatricopeptide repeat protein PPR868-14	|AC191246.3_FGT004[418,438]
		|||||||||||||o|||||||
		3'AUCUCUGCAAUCUAGAUUCUACCUAU5'
	4	5'AGACGUUAGAUCUGAGAUGGA3'	hydrolase activity, hydrolyzing O-glycosyl compounds	|GRMZM2G110735_T01[790,810]
		|||||o||||||||||xxo||
		3'AGUCUGCGAUCUAGACUCGUUCUCA5'
	4	5'AGACGUUAGAUCUGAGAUGGA3'	Endo-1,4-beta-glucanase Cel1	|GRMZM2G147849_T01[790,810]
		x||||o||||||||||xx|||
		3AAAGGCUGCGAUCUAGACUCGUCCUCA5'
zma-miRgs120	4	5'GGAGGGAUUGGAGGGGCUAA3'	Nucleolar complex protein 4	|GRMZM2G031326_T01[227,246]
		||||||xx||||||||x|x|
		3'CGCCUCCCCUACCUCCCCUACUCA5'
	4	5'GGAGGGAUUGGAGGGGCUAA3'	VAMP protein SEC22	|GRMZM5G800014_T01[122,141]
		|||x||x||||||||||xx|
		3'UUCCUGCCGAACCUCCCCGCGUCG5'
	4	5'GGAGGGAUUGGAGGGGCUAA3'	regulation of transcription, DNA-dependent	|GRMZM2G378653_T01[989,1008]
		o||||||o|||||xx|||||
		3'UCUCUCCCUGACCUCAACGAUUU5'
	4	5'GGAGGGAUUGGAGGGGCUAA3'	Alpha-1,2-mannosyltransferase ALG9	|GRMZM2G051262_T01[228,247]
		|||||o|x||||||||||xx
		3'UCUCCUCCUUCACCUCCCCGAGGGU5'
zma-miRgs121	4	5'UUGGCUUCUGUGCUGACGUCAU3'	Axial regulator YABBY2	|GRMZM2G141955_T01[470,491]
		||||||x|||||||||x|x|x|
		3'AAGAACCGACGACACGACUUCCGAAGG5'
zma-miRgs124	4	5'AUAAACGUUCGUAGGUAUGG3'	Arabinogalactan protein	|GRMZM2G043035_T02[560,579]
		|||x||||x||||x|o||||
		3'UCUAUGUGCAUGCAUGCGUACCU5'
zma-miRgs126	4	5'ACGGGCUGUCCGGUGCACACC3'	Expansin-B10	|GRMZM2G127106_T01[338,358]
		|||||||xx||||x||||x||
		3'GUGCCCGAACGGCCUCGUGAGGU5'
	4	5'ACGGGCUGUCCGGUGCACACC3'	Zea m 1 allergen	|GRMZM2G109973_T01[339,359]
		|||||||xx||||x||||x||
		3'GGUGCCCGAACGGCCUCGUGAGGUG5'
	4	5'ACGGGCUGUCCGGUGCACACC3'	10-deacetylbaccatin III 10-O-acetyltransferase	|GRMZM2G050072_T01[285,305]
		|||xx|||o|||||||||x||
		3'UCUGCGGGACGGGCCACGUGAGGU5'
	4	5'ACGGGCUGUCCGGUGCACACC3'	Beta-expansin 4	|GRMZM2G154178_T01[429,449]
		||||||||x||||x||||x|x
		3'CAGUGCCCGACCGGCCUCGUGCGCCG5'
zma-miRgs127	4	5'UUUGAGUCCCUCCGGCAUUCUG3'	PHD-finger family protein	|GRMZM2G059266_T01[286,307]
		|o|||o||||||||||xo||||
		3'CAAGACUUAGGGAGGCCGCGAGACCA5'
zma-miRgs128	3	5'GUCUUAAACACUCGGCAAAG3'	DNA binding	|GRMZM2G174070_T01[448,467]
		x||||||||||||||||x|o
		3'AGAAGAAUUUGUGAGCCGUGUUUC5'
zma-miRgs131	3	5'UCUGAUGCAGAAUGAGAAAGUC3'	Peptidyl-prolyl cis-trans isomerase A	|GRMZM2G078638_T01[635,656]
		||||||||x||x|x||||||||
		3'UGAAGACUACGACUAAGUCUUUCAGAG5'
zma-miRgs133	4	5'CGGUAGUGGAAUGUGGUGGC3'	VHS and GAT domain protein	|GRMZM2G077844_T01[1412,1431]
		x||||||||||x||x||x||
		3'CCCACCAUCACCUUCCAGCAACGAA5'
	4	5'CGGUAGUGGAAUGUGGUGGC3'	Phosphatase DCR2	|GRMZM2G109405_T01[259,278]
		||||||x||||x|o|||||x
		3'GCGCCAUCUCCUUCCGCCACCACA5'
	4	5'CGGUAGUGGAAUGUGGUGGC3'	Two-component response regulator ARR11	|GRMZM2G177220_T01[16,35]
		|x||||x||||o|o||||||
		3'UCCGGCAUCCCCUUGCGCCACCGCA5'
	4	5'CGGUAGUGGAAUGUGGUGGC3'	iron ion binding；oxidoreductase activity	|GRMZM2G163008_T01[364,383]
		||||||x||||ox||x||||
		3'AGGCCAUCUCCUUGGACGACCGCA5'
zma-miRgs134	4	5'UCUAGUGCUUGAAGAACCGCA3'	metal ion transmembrane transporter activity	|GRMZM2G170326_T01[560,580]
		|||x||o|||||||||||ox|
		3'CAGAGAACAUGAACUUCUUGGUUUA5'
zma-miRgs135	4	5'UGAGGACGAAUAGGAUGAGCA3'	metallopeptidase activity；zinc ion binding	|location[1089,1109]
		||x|||||x||||||||x||x
		3'UUACCCCUGCCUAUCCUACACGGUAU5'
zma-miRgs136	4	5'AUGAGCACAAUGUCGUCGACGU3'	Histone deacetylase	|GRMZM2G163572_T01[494,515]
		xo||||||x|||||||x|||||
		3'ACCGCUCGUGCUACAGCAACUGCAUC5'
	4	5'AUGAGCACAAUGUCGUCGACGU3'	ATP binding；DNA binding；nucleoside-triphosphatase activity	|GRMZM2G327032_T01[626,647]
		|||||||||||||||xx||x|x
		3'GGUACUCGUGUUACAGCUUCUACCGAU5'
	4	5'AUGAGCACAAUGUCGUCGACGU3'	Expansin-B1	|GRMZM2G146551_T01[395,416]
		||x|||||x||||||o||x|||
		3'AGGUAGUCGUGCUACAGCGGCAGCAGG5'
	3	5'AUGAGCACAAUGUCGUCGACGU3'	6-phosphogluconate dehydrogenase isoenzyme B	|GRMZM2G127798_T01[461,482]
		x||||x||||||||x|||||||
		3'GGAACUCCUGUUACAGAAGCUGCAUG5'
	4	5'AUGAGCACAAUGUCGUCGACGU3'	Hypersensitive-induced response protein	|GRMZM2G070659_T01[833,854]
		||||||||x|||||xxx|||||
		3'ACUACUCGUGGUACAGGUACUGCAG5'
zma-miRgs139	4	5'ACUAAAUGGGACUAAAAUGG3'	Ragged seedling 2	|GRMZM5G892991_T01[726,745]
		|||x||||||||||||xx|o
		3'UUGAGUUACCCUGAUUUAUCUAAG5'
zma-miRgs140	4	5'AAUUCAUAUGGAUUGAGGUA3'	WD-repeat protein pop3	|GRMZM2G094959_T04[233,252]
		x||o||||||||||||x||x
		3'UCUAGGUAUACCUAACUACAACU5'
	3	5'AAUUCAUAUGGAUUGAGGUA3'	Structural molecule	|GRMZM2G124473_T02[538,557]
		|||x|||x|||||||||||x
		3'AUUAUGUACACCUAACUCCAGUU5'
zma-miRgs141	4	5'GGAGAUAGGUUAAUGCCGUCG3'	Inositol-3-phosphate synthase	|GRMZM2G155242_T01[1023,1043]
		|x|||o|||||x|||||o|||
		3'CCCGUCUGUCCAAGUACGGUAGCAA5'
	3	5'GGAGAUAGGUUAAUGCCGUCG3'	Myo-inositol phosphate synthase	|GRMZM2G004528_T01[657,677]
		|x|||o|||||x|||||||||
		3'CCGUCUGUCCAAGUACGGCAGCAA5'
	2	5'GGAGAUAGGUUAAUGCCGUCG3'	Exostosin-like	|GRMZM2G158496_T01[852,872]
		|x|||||x|||||||||||||
		3'GACAUCUAUACAAUUACGGCAGCGG5'
	4	5'GGAGAUAGGUUAAUGCCGUCG3'	IAA23-auxin-responsive Aux/IAA family member	|GRMZM2G079200_T02[882,902]
		|||||||||||x|o|x|x|||
		3'AGCCUCUAUCCAACUGCCGGAGCCU5'
zma-miRgs142	4	5'AACGGUUGCGCAUUUUGUCU3'	ABC transporter superfamily	|GRMZM2G074103_T01[925,944]
		|x||o||x||||||||x|||
		3'GUUAGCUAAGGCGUAAAAGAGAUUG5'
zma-miRgs144	4	5'AAUGGACGUGCCGGGCCAGCC3'	Aquaporin PIP1-2	|AC209208.3_FGT003[1657,1677]
		x|||||||||||||o|x||x|
		3'CGGUACCUGCACGGCCUGUUCUGCAG5'
	4	5'AAUGGACGUGCCGGGCCAGCC3'	zinc ion binding	|GRMZM2G180195_T01[1332,1352]
		|xo||x||||||||||||o||
		3'CGUCGCCCGCACGGCCCGGUUGGGAG5'
	3	5'AAUGGACGUGCCGGGCCAGCC3'	COV1-like protein	|GRMZM2G052855_T01[103,123]
		|x||||||||||||||x|||x
		3'GCUCACCUGCACGGCCCGCUCGACC5'
	4	5'AAUGGACGUGCCGGGCCAGCC3'	galactoside 2-alpha-L-fucosyltransferase activity	|GRMZM5G870571_T01[845,865]
		|x||||||o|||||ox|||||
		3'GGUGACCUGCGCGGCCUCGUCGGAG5'
zma-miRgs148	4	5'UGCGAGUUGGGCAUAACCUUUU3'	zinc ion binding	|GRMZM5G813111_T01[724,745]
		|||ox||||||||x||||x|||
		3'GACGUGCAACCCGUUUUGGUAAA5'
	1	5'UGCGAGUUGGGCAUAACCUUUU3'	Polymerase	|GRMZM2G141447_T01[507,528]
		|||||x||||||||||||||||
		3'GGACGCUGAACCCGUAUUGGAAAACG5'
zma-miRgs149	2	5'AAGACUGAUUUGAUGACAAG3'	Prolyl carboxypeptidase like protein	|GRMZM2G031572_T02[441,460]
		|||x|||x||||||||||||
		3'AUUUCGGACGAAACUACUGUUCUU5'
	3	5'AAGACUGAUUUGAUGACAAG3'	Glutathione peroxidase	|GRMZM2G144153_T02[467,486]
		|x|x||||||||x|||||||
		3'GCUCCCGACUAAACCACUGUUC5'
zma-miRgs152	4	5'AUCGGAGAGGAUUGGAGGGGC3'	40S ribosomal protein S25-1	|GRMZM2G084868_T01[254,274]
		x|||||||||||x|o|||||x
		3'CGAGCCUCUCCUACCUUCCCCACU5'
	4	5'AUCGGAGAGGAUUGGAGGGGC3'	protein kinase superfamily	|GRMZM2G009869_T02[1183,1203]
		||||||||x||||||xx||o|
		3'GUAGCCUCUACUAACCCGCCUGUAC5'
zma-miRgs153	1	5'AUCUUGCGAGAUUGGAACAGG3'	Aminotransferase y4uB	|GRMZM2G108125_T03[189,209]
		||||o||||||||||||||||
		3'AAAUAGAGCGCUCUAACCUUGUCCC5'
	4	5'AUCUUGCGAGAUUGGAACAGG3'	methyltransferase activity	|GRMZM2G128109_T01[615,635]
		||||o|||||||o|||xx|||
		3'GCUAGAGCGCUCUAGCCUGUUCCGC5'
	3	5'AUCUUGCGAGAUUGGAACAGG3'	methyltransferase activity	|GRMZM2G409128_T01[621,641]
		||||o|||||||||||xx|||
		3'GCUAGAGCGCUCUAACCUGCUCCG5'
zma-miRgs156	4	5'AGGGUCCGGACUGUCCGCGCCA3'	Secondary cell wall-related glycosyltransferase family 47	|GRMZM2G059845_T01[269,290]
		|||||||||||o|ox|x|||||
		3'AGUCCCAGGCCUGGCGCGAGCGGUCG5'
zma-miRgs158	4	5'GUAAAUGAUGAUCUUACUCGGA3'	RNA binding；polynucleotide adenylyltransferase activity	|GRMZM5G835810_T01[180,201]
		|||||||||||o||o||x|||x
		3'UACAUUUACUACUGGAGUGCGCCCUC5'
	4	5'GUAAAUGAUGAUCUUACUCGGA3'	ATP binding；unfolded protein binding	|GRMZM2G083095_T01[375,396]
		|ox|||||||||||o|||x|||
		3'AUCGGUUACUACUAGAGUGAACCUAC5'
zma-miRgs161	2	5'UUUUGUAUCGUAGAUAACAC3'	CCR4-NOT transcription complex subunit 7	|GRMZM2G071059_T02[593,612]
		||||o||||||||||||||x
		3'CACAAAAUAUAGCAUCUAUUGUCCU5'
zma-miRgs165	4	5'AUGGGGAGGCUGCUGGAGUGA3'	DNA binding；sequence-specific DNA binding transcription factor activity	|GRMZM2G028151_T01[732,752]
		||||x||x|||||||||x||x
		3'CGUACCACUGCGACGACCUGACCC5'
	3	5'AUGGGGAGGCUGCUGGAGUGA3'	GAGA-binding protein	|GRMZM2G164735_T01[298,318]
		|||||||x||||x|||x||||
		3'AGUACCCCUACGACCACCACACUAC5'
	4	5'UUGGUCCGAAGAAGAAGAUGCA3'	ATP binding；protein kinase activity	|GRMZM5G882078_T01[33,54]
		x|x||||||||||||||xx|||
		3'ACAGCAGGCUUCUUCUUCGUCGUC5'
zma-miRgs170	4	5'CUUGCUUGGGACAAAAGGCUU3'	Indole-3-glycerol phosphate lyase	|GRMZM2G085381_T01[971,991]
		|||||||||||x||xxx||||
		3'CGGAACGAACCCUCUUCGGCGAAG5'
	3	5'CUUGCUUGGGACAAAAGGCUU3'	heme binding；peroxidase activity	|GRMZM2G120517_T01[671,691]
		||||||||||||x|||o|x||
		3'UGAACGAACCCUGAUUUUCAAA5'
	3	5'CUUGCUUGGGACAAAAGGCUU3'	antiporter activity；drug transmembrane transporter activity	|GRMZM2G169539_T02[1468,1488]
		||||||||x|||||x|||||x
		3'GGAACGAACGCUGUUCUCCGACAA5'
	2	5'CUUGCUUGGGACAAAAGGCUU3'	Serine/threonine-protein kinase NAK	|GRMZM2G068151_T01[55,75]
		||||||||||||||x|||x||
		3'AGAACGAACCCUGUUCUCCUAAU5'
zma-miRgs171	4	5'UGCACAUAAGGUCUGAUUGCA3'	Thiamin pyrophosphokinase 1	|GRMZM5G864815_T01[767,787]
		|x||||||||||||||x|x|x
		3'ACAGGUGUAUUCCAGACUUAGGCU5'
zma-miRgs173	4	5'CUUUGAGGGGAAUGUUGUCUGG3'	Putative uncharacterized protein	|GRMZM2G302160_T01[2230,2251]
		||||x||||||x||||xo||||
		3'GCCGAAAGUCCCCUCACAAAGGACCC5'
zma-miRgs175	4	5'AUCCUCGGUCACCAAAUCAGC3'	zinc ion binding	|GRMZM2G306079_T02[1147,1167]
		|||||||o||||||xx|||x|
		3'CCAUAGGAGCUAGUGGUAAAGUAGUC5'
	4	5'AUCCUCGGUCACCAAAUCAGC3'	Isoamylase	|GRMZM2G138060_T01[361,381]
		x||||||||||||xx|||x||
		3'UGGAGGAGCCAGUGGGAUAGGCGGA5'
	3	5'AUCCUCGGUCACCAAAUCAGC3'	Grx_S16-glutaredoxin subgroup II	|GRMZM2G053726_T01[691,711]
		||||x|||||||x|||||x||
		3'UGUAGGUGCCAGUGCUUUAGGCGCC5'
zma-miRgs176	3	5'UACUAGUAGUGGAUUCUUAUGC3'	Mov34/MPN/PAD-1 family protein	|GRMZM2G173119_T01[80,101]
		x|x|||||||||||x|||||||
		3'CUUUAUCAUCACCUACGAAUACGCC5'
zma-miRgs178	4	5'UGGGUCAAGAAAGUAGAUGAAG3'	Putative uncharacterized protein	|GRMZM2G163849_T01[2570,2591]
		|||||||||||||x||||ox|o
		3'AGACCCAGUUCUUUCUUCUAUCUUG5'
zma-miRgs179	3	5'AGGAUGAGGAGUAGCAUGUGAA3'	Leucine-rich repeat resistance protein	|GRMZM2G107872_T01[35,56]
		||||x||||||x||||||||x|
		3'GCUCCUUCUCCUCCUCGUACACCUCU5'
	3	5'AGGAUGAGGAGUAGCAUGUGAA3'	WAK53a-OsWAK receptor-like protein kinase	|GRMZM2G176225_T01[37,58]
		||||||x||||x|||||||||x
		3'UUUCCUACCCCUCUUCGUACACUCCU5'
zma-miRgs182	4	5'UGAUUCAGGUGCUGUUGGCGA3'	PP1/PP2A phosphatases pleiotropic regulator PRL1	|GRMZM2G017089_T01[334,354]
		x||||||||||||x|||||ox
		3'CAUCUAAGUCCACGAAAACCGUCGUA5'
	4	5'UGAUUCAGGUGCUGUUGGCGA3'	ATP binding；kinase activity；ligase activity	|GRMZM2G412611_T01[814,834]
		||x||||||||||x|||x|o|
		3'CCACGAAGUCCACGAAAACAGUUAA5'
zma-miRgs183	4	5'UCACGUCGAUGCUUAGGAGGCU3'	Plastidic ATP/ADP-transporter	|GRMZM2G064473_T01[298,319]
		||||||||||||ox|||||xx|
		3'GAAGUGCAGCUACGGUUCCUCGAAA5'
zma-miRgs186	3	5'ACUCCUAAGGUUGUAGAAGGCU3'	Putative uncharacterized protein	|AC188831.3_FGT006[774,795]
		|x|||x|||||||x||||||||
		3'UACUAAGGUUUCCAACUUCUUCCGAGA5'
zma-miRgs187	3	5'UCUGAACAGCGCGCUGCCGGA3'	Lipoyl synthase 1, chloroplastic	|GRMZM2G039982_T01[182,202]
		o|||xx|||||||||||||x|
		3'CGGGACGCGUCGCGCGACGGCGUCG5'
	4	5'UCUGAACAGCGCGCUGCCGGA3'	Lipoyl synthase 2, chloroplastic	|GRMZM2G101698_T01[173,193]
		o|||xx|||||||||||||x|
		3'GGGGACGCGUCGCGCGACGGCGUCGG5'
zma-miRgs188	4	5'AGGGUUUGCCUGAUGAGAUGG3'	Cytosine-specific methyltransferase	|GRMZM2G333916_T01[2936,2956]
		|||x||||x|||||||o|||x
		3'UAUCCGAAACCGACUACUUUACAGU5'
	4	5'AGGGUUUGCCUGAUGAGAUGG3'	Cytosine-specific methyltransferase	|GRMZM2G334041_T01[2936,2956]
		|||x||||x|||||||o|||x
		3'AUCCGAAACCGACUACUUUACAGU5'
zma-miRgs191	4	5'UAGGAGGCUCAGCAAGCUCCGG3'	Protein usf	|GRMZM2G035620_T01[553,574]
		|||o|||x|||||||||||x|o
		3'AAUCUUCCUAGUCGUUCGAGUCUU5'
zma-miRgs194	4	5'AGACACUCGGCAAAGACAAC3'	ATP binding；protein serine/threonine kinase activity	|GRMZM2G429759_T05[606,625]
		xx||||||o||||||||||x
		3'AAGGUGUGAGUCGUUUCUGUUACG5'
	4	5'AGACACUCGGCAAAGACAAC3'	Meiosis 5	|GRMZM2G125441_T07[163,182]
		|o|x||||||||||||x|x|
		3'AUUUUAUGAGCCGUUUCUCUGGGA5'
	4	5'AGACACUCGGCAAAGACAAC3'	methyltransferase activity	|GRMZM2G409128_T01[1213,1232]
		|ox||||||||||||x|||x
		3'AGUUGGUGAGCCGUUUCAGUUUGC5'
zma-miRgs195	4	5'UUUUUUGACACUCGGUAAAG3'	Mov34/MPN/PAD-1 family protein	|GRMZM2G075690_T01[500,519]
		|||o|x|||||||o||||x|
		3'AACAAAGACCUGUGAGUCAUUACU5'
zma-miRgs202	4	5'UUGAAGGGGAUUGGAGAGGAU3'	Protein kinase Pti1	|GRMZM2G071877_T01[15,35]
		|o|||||||||||||xx|||x
		3'UGAGCUUCCCCUAACCUAACCUCCU5'
	4	5'UUGAAGGGGAUUGGAGAGGAU3'	STIP1 homology and U box-containing protein 1	|GRMZM2G025214_T01[18,38]
		||xx|o|||||||||||||x|
		3'CAAAACUUCCCUAACCUCUCCCACA5'
zma-miRgs204	4	5'CGGAGGGAAUUGGAGGGGCUA3'	Putative uncharacterized protein	|GRMZM2G030823_T01[17,37]
		|||||||x||||||xxx||||
		3'CUGCCUCCCCUAACCUAAACGAUCC5'
zma-miRgs206	3	5'GUCUUAGACACUCGGCACAG3'	DNA binding	|GRMZM2G174070_T01[448,467]
		x|||||o||||||||||||o
		3'AGAAGAAUUUGUGAGCCGUGUUUC5'
zma-miRgs208	4	5'UGGACGAGAAAAAGUACGGUUU3'	Putative uncharacterized protein	|GRMZM2G046317_T01[319,340]
		|||||||||||||xx||||xo|
		3'UGACCUGCUCUUUUUGCUGCCCGAUC5'
zma-miRgs210	4	5'UUGGGCUAGACUUCGGUUUUU3'	Thyroid receptor-interacting protein 13	|GRMZM2G019621_T01[995,1015]
		||||x|x|||||||o||||x|
		3'GUAAACCGGUUCUGAAGUCAAACAGG5'
	4	5'UUGGGCUAGACUUCGGUUUUU3'	transferase activity, transferring glycosyl groups	|GRMZM2G129620_T01[746,766]
		o||||||||||||x|x|||o|
		3'GGGACCCGAUCUGAAUCGAAAGAAU5'
	4	5'AGAAGGUGGGACAUGAAUGG3'	Putative uncharacterized protein	|GRMZM2G470307_T01[1544,1563]
		||x||x||||||||xx||||
		3'UUUCCUCAACCCUGUAAGUACCAG5'
zma-miRgs215	4	5'ACGGACUGUCCGGCCUCAGG3'	Milt putative polyprotein	|GRMZM2G144788_T01[40,59]
		x|||||||||||||x|xx||
		3'GAGGCCUGACAGGCCGCAUCCCAC5'
	4	5'ACGGACUGUCCGGCCUCAGG3'	Two-component response regulator ARR3	|GRMZM2G148056_T01[387,406]
		||||x|||x|||||x||||x
		3'CCUGCCGGACUGGCCGAAGUCGU5'
zma-miRgs217	4	5'CAGAGCUGAACUCGACACAUGC3'	2-isopropylmalate synthase B	|GRMZM2G055507_T01[700,721]
		|||x|||||||||||||xxx||
		3'GAGUCCCGACUUGAGCUGUAGCCGC5'
zma-miRgs226	1	5'AUGUAAUAGAAGGUGACACGAC3'	Putative uncharacterized protein	|AC234522.1_FGT001[2645,2666]
		|||||||x||||||||||||||
		3'GGUACAUUACCUUCCACUGUGCUGUG5'
zma-miRgs227	4	5'CUGCUGAGGAAAGACACCUGGC3'	transporter activity	|GRMZM2G076313_T01[563,584]
		|x|||||o|||||||x|||x||
		3'GGUCGACUUCUUUCUGCGGAACGAG5'
	4	5'CUGCUGAGGAAAGACACCUGGC3'	coproporphyrinogen oxidase activity；iron-sulfur cluster binding	|GRMZM2G105436_T01[864,885]
		|x||x|||||||||||||x||x
		3'AGCCGUCUCCUUUCUGUGGUCCUCA5'
zma-miRgs230	3	5'UCUAUAAGAUGGCUAGGAUUC3'	Zinc finger, C3HC4 type family protein	|GRMZM2G072142_T01[780,800]
		|||||||x|||||||||||ox
		3'GAGAUAUUGUACCGAUCCUAGUUC5'
zma-miRgs231	4	5'CCGCUGACUGGUGGGGCCGGG3'	major facilitator superfamily. Sugar transporter family	|GRMZM2G160069_T01[1107,1127]
		x|||||||x||||||||xx||
		3'CCAGCGACUGCCCACCCCGCACCA5'
	4	5'CCGCUGACUGGUGGGGCCGGG3'	sequence-specific DNA binding transcription factor activity；zinc ion binding	|GRMZM2G054615_T01[1019,1039]
		||||x|||x|||||||xx|||
		3'CGGCGCCUGCCCACCCCUCCCCCC5'
	4	5'CCGCUGACUGGUGGGGCCGGG3'	Pectinesterase	|GRMZM2G112984_T01n[664,684]
		||||||x||||o||||x|||x
		3'UCGGCGACGGACCGCCCCAGCCGA5'
	2	5'CCGCUGACUGGUGGGGCCGGG3'	Speckle-type POZ protein	|GRMZM2G143782_T01[319,339]
		||||||x||||||||||x|||
		3'CCGGCGACCGACCACCCCGACCCCG5'
zma-miRgs234	4	5'AGCCCGCCGUUCGGGAUACCU3'	Cysteine protease	|GRMZM2G072448_T01[633,653]
		||||||||||||x||||xx|o
		3'ACUCGGGCGGCAAGACCUAGUGGG5'
zma-miRgs237	4	5'UGAACUCGUAGAUUAGAUGCA3'	Cysteine-type endopeptidase/ ubiquitin thiolesterase	|GRMZM2G429237_T01[170,190]
		||x||||||||||o|o|||x|
		3'CGACAUGAGCAUCUAGUUUACCUCG5'
zma-miRgs240	4	5'UGACCGGAGAGAAAGACAUGUU3'	Cytochrome P450 CYP71C36	|GRMZM2G164036_T01[1016,1037]
		o||x|||||||x|||||||||x
		3'AGCUUGCCUCUCGUUCUGUACAUAC5'
zma-miRgs241	4	5'UCGAAUUUGGAAGACUUGGGCC3'	Putative uncharacterized protein	|GRMZM2G117226_T01[67,88]
		o|o|||x|||||||||||o|||
		3'UCGGUUUACACCUUCUGAACUCGGAC5'
zma-miRgs243	4	5'GACGGCUGUUAGACGGAUCG3'	zinc ion binding	|GRMZM2G408897_T01[662,681]
		|||||||x|||x|||||xx|
		3'UCUGCCGAGAAUGUGCCUCUCGA5'
	4	5'GACGGCUGUUAGACGGAUCG3'	DNA binding；zinc ion binding	|GRMZM2G119261_T02[133,152]
		||||||||x|||||||xo|x
		3'CCUGCCGACCAUCUGCCCGGGCG5'
	4	5'GACGGCUGUUAGACGGAUCG3'	ATP binding；ATPase activity, coupled to transmembrane movement of substances	|GRMZM2G361256_T01[3468,3487]
		||||||||||||x||oxx||
		3'AAUCUGCCGACAAUCAGCUGUGC5'
zma-miRgs246	4	5'AGAGGGACCAGCAGCAGCUUGC3'	Cysteine protease 1	|GRMZM2G130053_T02[28,49]
		|||ox|x|||||||||||o|||
		3'GCUCUUGCGGGUCGUCGUCGGACGC5'
	4	5'AGAGGGACCAGCAGCAGCUUGC3'	Acetolactate synthase 1, chloroplastic	|GRMZM2G143008_T01[1455,1476]
		|||o|x||||||||||||ox||
		3'GUCUUCGUGGUCGUCGUCGGCCGUU5'
zma-miRgs247	4	5'AUCCAUGAUUCUAGGAACGG3'	RNA binding	|GRMZM2G158153_T01[1053,1072]
		|x||||||||||xo|||||x
		3'GUAUCGGUACUAAGACUCUUGCACCA5'
	3	5'AUCCAUGAUUCUAGGAACGG3'	Serologically defined breast cancer antigen NY-BR-84	|GRMZM2G071768_T01[1094,1113]
		|||x|||||||o||o|||||
		3'GCUUAGAUACUAAGGUCUUUGCCACU5'
zma-miRgs249	4	5'UCUGUUAGAUGGUCUUUUGUU3'	Putative uncharacterized protein	|GRMZM2G180205_T01[306,326]
		||o|||x||||o||x||||||
		3'UAGGCAAACUACUAGUAAACAAUU5'
zma-miRgs250	4	5'GCUUGCAGGACGUUGCCCUCGU3'	transferase activity, transferring phosphorus-containing groups	|GRMZM2G152877_T01[2594,2615]
		|||ox||o|||||||x||||||
		3'AUCGAGGGUUCUGCAACAGGAGCAC5'
	4	5'GCUUGCAGGACGUUGCCCUCGU3'	CASP-like protein 3	|GRMZM5G863076_T01[25,46]
		||||||x||||xo||||x||||
		3'GACGAACGGCCUGGGACGGCAGCAGC5'
		5'GCUUGCAGGACGUUGCCCUCGU3'	RING-H2 finger protein ATL3F	|GRMZM2G021796_T01[17,38]
	4	||ox|||||||||||x|x||||
		3'GCCGGUCGUCCUGCAACCGCAGCAUU5'
zma-miRgs253	2	5'GGUUUUGUAAAGAUAUCGGCUA3'	Opie2 pol protein	|GRMZM2G141447_T01[1748,1769]
		||o||x||||||||||||||||
		3'CUCCGAACCAUUUCUAUAGCCGAUCG5'
zma-miRgs254	4	5'GAAGGGAAUUGAGGGGGCUAG3'	GPI transamidase subunit PIG-U family protein	|GRMZM5G891295_T01[104,124]
		|||||||xx||||||||x|x|
		3'GCUUCCCUCCACUCCCCCCACCUCU5'
zma-miRgs256	4	5'UCGGGGACGGCUGACGGAGCUG3'	R2R3MYB-domain protein	|GRMZM2G162434_T01[901,922]
		x||||||||||||xx||x||||
		3'GUCGCCCCUGCCGACGUCCACGACGG5'
		5'UCGGGGACGGCUGACGGAGCUG3'	Helicase；Hydrolase	|GRMZM2G078826_T01[353,374]
	4	||||x|||||||ox||||||o|
		3'GCAGCCGCUGCCGAUGGCCUCGGCCU5'
zma-miRgs257	4	5'AGGAGACCGGUUGCUGACGUG3'	GSDL-motif lipase	|GRMZM2G073770_T01[463,483]
		||x|||||x|||||o||||o|
		3'GUCGUCUGGGCAACGGCUGCGCGC5'
zma-miRgs259	4	5'GUGGAUUGGAUGGUAUUGAGUC3'	Glyoxalase/bleomycin resistance protein/dioxygenase	|GRMZM2G067028_T01[34,55]
		|||||o||x|||||||||x|o|
		3'CACCUGACAUACCAUAACCCGGA5'
	3	5'GUGGAUUGGAUGGUAUUGAGUC3'	Tobamovirus multiplication 3	|GRMZM2G171469_T01[828,849]
		o|||||||||||||||||x|ox
		3'UUACCUAACCUACCAUAACACGUU5'
zma-miRgs260	4	5'UGAUGAUGGAUAGAUUAACUU3'	Lipase	|GRMZM2G070429_T01[1016,1036]
		x||||||||||xx||o|||||
		3'UCCUACUACCUAGGUAGUUGAAG5'
zma-miRgs263	4	5'ACCUAAUACGCUCGGCGAAG3'	cation transmembrane transporter activity	|GRMZM2G011592_T01[342,361]
		|x||x|o|||||||||||x|
		3'UUCGACUGUGCGAGCCGCUCCCC5'
zma-miRgs264	4	5'GCUUAUUUUCGGCGGCGUCUG3'	Elongation factor Ts	|GRMZM2G137734_T01[2315,2335]
		||||x||o|||||||xx||||
		3'GCCGAAGAAGAGCCGCCUAAGACAA5'
	4	5'GCUUAUUUUCGGCGGCGUCUG3'	MADS box protein；ZAG2 protein	|GRMZM2G160687_T01[773,793]
		|x|||||x|||||o|||||x|
		3'CCCAAUAACAGCCGUCGCAGUCUU5'
zma-miRgs265	4	5'GGGAUUGGAGAGGUUUAAAUC3'	BRASSINOSTEROID INSENSITIVE 1-associated receptor kinase 1	|GRMZM2G015933_T01[145,165]
		||||||||x||||x||xx|||
		3'UCCCUAACCGCUCCCAACCUAGG5'
zma-miRgs266	3	5'UUACUUGGGACUAAAAGGCUAU3'	GCN5 protein	|GRMZM2G046021_T03[33,54]
		||x||||o||||||||||||x|
		3'UGAACGAACUCUGAUUUUCCGAAACA5'
	4	5'UUACUUGGGACUAAAAGGCUAU3'	heme binding；peroxidase activity	|GRMZM2G120517_T01[669,690]
		||x||||||||||||||xx|x|
		3'GAACGAACCCUGAUUUUCAAAAACA5'
zma-miRgs267	4	5'GAGCUGUUCGACGGGCUCAAC3'	cation transmembrane transporter activity	|GRMZM5G862882_T01[694,714]
		x|||||||||||||x||xx||
		3'UGGUCGACAAGCUGCCGGACCUGGU5'
	4	5'GAGCUGUUCGACGGGCUCAAC3'	pirin family	|GRMZM2G055469_T01[742,762]
		||||||ox||||||||||xx|
		3'GCUCGACGCGCUGCCCGAGGGGCU5'
	4	5'GAGCUGUUCGACGGGCUCAAC3'	Stachyose synthase	|GRMZM2G150906_T01[256,276]
		|||||x|o||||||||x|x||
		3'CCUCGAAAGGCUGCCCGUGGUGCA5'
zma-miRgs268	4	5'UCUUUAGCUGGAUCGUAUGGC3'	Transferase family protein	|GRMZM2G107851_T01[174,194]
		x|o||x||||||||||x||||
		3'ACCGGAACCGACCUAGCAGACCGG5'
	4	5'UCUUUAGCUGGAUCGUAUGGC3'	Zinc ion binding protein	|GRMZM2G099328_T04[303,323]
		||x||x||||||x|o||||||
		3'AAGUAAACGACCUUGUAUACCGUG5'
zma-miRgs269	4	5'UUGGAUGUGGGAGGGGAGAGGA3'	Peroxidase 2	|GRMZM2G040638_T01[518,539]
		|||||o|||||x|||ox|||||
		3'CAACCUGCACCCGCCCUGCUCCUUG5'
	4	5'UUGGAUGUGGGAGGGGAGAGGA3'	Legumin-like protein	|GRMZM2G005552_T01[1058,1079]
		|||||||x|||||x|o|||o||
		3'CAACCUACCCCCUCGCUUCUUCUA5'
	4	5'UUGGAUGUGGGAGGGGAGAGGA3'	binding	|GRMZM5G822440_T01[695,716]
		x||||||||||x||x||||||x
		3'CCACCUACACCCGCCGCUCUCCGUC5'
zma-miRgs271	4	5'UCCGAGUCAGUAACAGCUCCAG3'	Putative uncharacterized protein	|GRMZM5G831142_T01[683,704]
		||||||ox||||x|||||x|||
		3'CAGGCUCGAUCAUAGUCGACGUCC5'
zma-miRgs272	4	5'ACCCGUUGGGUAGACGAGUA3'	salt-inducible protein kinase	|GRMZM2G138676_T01[1137,1156]
		xx||o||||||||||||||x
		3'GCUGGUAACCCAUCUGCUCACAA5'
	4	5'ACCCGUUGGGUAGACGAGUA3'	Amino acid permease	|GRMZM2G097802_T01[541,560]
		||||x|||||||x|x|||o|
		3'ACUGGGGAACCCAUAUCCUCGUG5'
	4	5'ACCCGUUGGGUAGACGAGUA3'	Asparate aminotransferase	|GRMZM2G067265_T01[1238,1257]
		||x||x|||||||||||xx|
		3'GGUGAGCUACCCAUCUGCUACUUGG5'
zma-miRgs274	4	5'UGAAGAGUCAAGUAGAACGGA3'	Putative uncharacterized protein	|GRMZM2G032640_T01[622,642]
		|||x|||x||||x|||||||x
		3'CACUCCUCCGUUCCUCUUGCCGCC5'
zma-miRgs275	4	5'AACUCCUCGGAUUCAAACAG3'	oxidoreductase activity	|GRMZM2G300965_T01[661,680]
		||||||||||||o|x|x||x
		3'GUUUGAGGAGCCUAGGCUGGUAGG5'
	4	5'AACUCCUCGGAUUCAAACAG3'	hydrolase activity	|AC191575.2_FGT001[514,533]
		|||o|x|||||||||xx|||
		3'GACUUGGGUAGCCUAAGUAAGUCUA5'
zma-miRgs277	3	5'ACGACGACGAGGACGACGAGGA3'	Mitochondrial import inner membrane translocase subunit Tim13	|GRMZM2G058432_T01[7,28]
		||||||x|||||||||xo||||
		3'UGCUGCUGCCGCUCCUGCUCUUCCUU5'
	3	5'ACGACGACGAGGACGACGAGGA3'	MYB-domain protein	|GRMZM2G095904_T01[481,502]
		||||||||||||x||x||||x|
		3'UUGCUGCUGCUCCGGCGGCUCAUCA5'
	3	5'ACGACGACGAGGACGACGAGGA3'	RING-H2 finger protein ATL2L	|GRMZM2G420012_T01[197,218]
		x|||x|||||||||||x|||||
		3'GCCGCUCCUGCUCCUGCUCCUCCUCA5'
	4	5'ACGACGACGAGGACGACGAGGA3'	Cycloartenol-C-24-methyltransferase 1	|AC210013.4_FGT012[410,431]
		x|||x|||o||||x||||||||
		3'GUCGCUCCUGUUCCUCCUGCUCCUCG5'
	2	5'ACGACGACGAGGACGACGAGGA3'	FKBP-type peptidyl-prolyl cis-trans isomerase 4	|GRMZM2G035708_T01[115,136]
		|||x||||||||||||||x|||
		3'CCUGCCGCUGCUCCUGCUGCGCCUCG5'
	4	5'ACGACGACGAGGACGACGAGGA3'	Translocon-associated protein alpha subunit	|GRMZM2G075844_T01[32,53]
		x||||||x|||||x|x||||||
		3'ACCGCUGCUCCUCCUUCCGCUCCUCC5'
	4	5'ACGACGACGAGGACGACGAGGA3'	Kinase；Serine/threonine-protein kinase； Transferase	|GRMZM2G061596_T01[1177,1198]
		|||||||||||||x||x||o|x
		3'CUGCUGCUGCUCCUCCUCCUUCCCC5'
		5'ACGACGACGAGGACGACGAGGA3'	Prenylated Rab receptor 2	|AC191048.2_FGT006[536,557]
	3	x|||||||||||xx||||||||
		3'CCGCUGCUGCUCCCUCUGCUCCUCC5'
	4	5'ACGACGACGAGGACGACGAGGA3'	Phytosulfokines 5	|GRMZM2G031261_T01[59,80]
		||||x||x|||||x||x|||||
		3'CUGCUCCUCCUCCUCCUCCUCCUCC5'
	4	5'ACGACGACGAGGACGACGAGGA3'	Harpin inducing protein	|GRMZM2G106792_T01[503,524]
		||||||x||||xxx||||||||
		3'CCUGCUGCCGCUCGCUCUGCUCCUAC5'
	4	5'ACGACGACGAGGACGACGAGGA3'	Plastid-lipid-associated protein 2	|GRMZM5G870446_T01[46,67]
		||||x||||||ox|||||x|||
		3'UCUGCUCCUGCUCUCGCUGCCCCUACC5'
	4	5'ACGACGACGAGGACGACGAGGA3'	Expressed in cucumber hypocotyls	|GRMZM2G422671_T01[35,56]
		|x|||||x|||||x||x|||||
		3'UCUCCUGCUCCUCCUCCUCCUCCUGA5'
	4	5'ACGACGACGAGGACGACGAGGA3'	Ankyrin repeat domain-containing protein 50	|GRMZM2G176605_T01[793,814]
		|x||x||||||o|x||||||||
		3'GUUUCUUCUGCUCUUCCUGCUCCUGCU5'
	4	5'ACGACGACGAGGACGACGAGGA3'	Fiber protein Fb34	|GRMZM2G147418_T01[35,56]
		|x|x||||||||x|||||||x|
		3'CUUCCGCUGCUCCAGCUGCUCGUCCU5'
	3	5'ACGACGACGAGGACGACGAGGA3'	binding	|GRMZM5G893055_T01[574,595]
		x|||||||||||||||||xx||
		3'GGGCUGCUGCUCCUGCUGCAACUAC5'
	4	5'ACGACGACGAGGACGACGAGGA3'	Cupin, RmlC-type	|GRMZM2G136347_T01[175,196]
		||||x|||||||||||||xx|x
		3'CCUGCUCCUGCUCCUGCUGCAGCCGAA5'
	4	5'ACGACGACGAGGACGACGAGGA3'	MYB-domain protein	|GRMZM2G130149_T01[361,382]
		x|||x||||||||||||||x|x
		3'UCGCUUCUGCUCCUGCUGCUACCUC5'
	4	5'ACGACGACGAGGACGACGAGGA3'	alpha,alpha-trehalase activity	|GRMZM2G162690_T03[44,65]
		|x|||||||||||x||x||||x
		3'CCUCCUGCUGCUCCUCCUCCUCCCCC5'
	4	5'ACGACGACGAGGACGACGAGGA3'	Dolichyl-diphosphooligosaccharide--protein glycosyltransferase 67 kDasubunit	|GRMZM2G032409_T01[65,86]
		|||x|ox|||||||||x|||||
		3'CUGCGGUCGCUCCUGCUCCUCCUCC5'
	4	5'ACGACGACGAGGACGACGAGGA3'	Syntaxin 121	|GRMZM2G414540_T01[851,872]
		|x||x||||||||x||x|||||
		3'CCUACUACUGCUCCUCCUACUCCUAC5'
	4	5'ACGACGACGAGGACGACGAGGA3'	Syntaxin-related protein KNOLLE	|GRMZM2G131525_T01[3143,3164]
		||||x|||o||x|x||||||||
		3'CGUGCUACUGUUCGUCCUGCUCCUCG5'
	3	5'ACGACGACGAGGACGACGAGGA3'	DELLA protein DWARF8	|GRMZM2G144744_T01[577,598]
		|x|||||||||||x||x|||||
		3'CCUACUGCUGCUCCUUCUCCUCCUGC5'
	4	5'ACGACGACGAGGACGACGAGGA3'	Gibberellin-regulated protein 1	|GRMZM2G150688_T01[41,62]
		|||||x|x|||||x||x|||||
		3'CUGCUGGUCCUCCUCCUCCUCCUCC5'
	4	5'ACGACGACGAGGACGACGAGGA3'	Axial regulator YABBY1	|GRMZM2G167824_T01[4,25]
		|x||x|||||||||||x||x||
		3'GGCUCCUCCUGCUCCUGCUCCUGCUGUA5'
	4	5'ACGACGACGAGGACGACGAGGA3'	Mating-type switching protein swi10	|GRMZM2G073510_T01[160,181]
		|||||||||||||x||x|x||x
		3'CCUGCUGCUGCUCCUACUUCGCCGC5'
	3	5'ACGACGACGAGGACGACGAGGA3'	Auxin-repressed protein	|GRMZM2G125557_T01[94,115]
		|||||||||||||x||x||||x
		3'CCUGCUGCUGCUCCUCCUCCUCCCCCU5'
	4	5'ACGACGACGAGGACGACGAGGA3'	histone-lysine N-methyltransferase activity；zinc ion binding	|GRMZM2G165011_T01[635,656]
		x||x|||||||||||x||x|||
		3'CGCAGCGGCUGCUCCUGCGGCCCCUA5'
	4	5'ACGACGACGAGGACGACGAGGA3'	Multiple stress-responsive zinc-finger protein ISAP1	|GRMZM2G441903_T01[181,202]
		x||x|||||||||x||x|||||
		3'CGGCCGCUGCUCCUCCUCCUCCUCC5'
	3	5'ACGACGACGAGGACGACGAGGA3'	Beta-1,2-xylosyltransferase	|GRMZM2G419267_T01[59,80]
		|||x|||||||||x||x|||||
		3'AUCUGCCGCUGCUCCUCCUCCUCCUCG5'
	4	5'ACGACGACGAGGACGACGAGGA3'	Chemocyanin	|GRMZM2G352678_T01[65,86]
		x|||||x||||||x||x|||||
		3'GCCGCUGCGGCUCCUCCUCCUCCUU5'
	4	5'ACGACGACGAGGACGACGAGGA3'	Transparent testa 12 protein	|GRMZM2G031177_T01[1121,1142]
		|||x||x|||||||||||x||x
		3'GCUGCCGCAGCUCCUGCUGCCCCGAC5'
	4	5'ACGACGACGAGGACGACGAGGA3'	Division protein	|GRMZM2G060451_T01[193,214]
		|||xx||||||||x||x|||||
		3'CUUGCCCCUGCUCCUCCUUCUCCUCC5'
	3	5'ACGACGACGAGGACGACGAGGA3'	RING-H2 finger protein ATL2L	|GRMZM2G363520_T01[167,188]
		x|||x|||||||||||x|||||
		3'GCCGCUCCUGCUCCUGCUCCUCCUCGU5'
	3	5'ACGACGACGAGGACGACGAGGA3'	Plant-specific domain TIGR01568 family protein	|GRMZM2G013271_T01[382,403]
		|||||||x|||||xx|||||||
		3'GCUGCUGCUCCUCCUCAUGCUCCUC5'
	4	5'ACGACGACGAGGACGACGAGGA3'	DNA binding；sequence-specific DNA binding transcription factor activity	|GRMZM2G174834_T02[46,67]
		|x|||||x||||||||||xx||
		3'CGUCCUGCUCCUCCUGCUGCCGCUG5'
	3	5'ACGACGACGAGGACGACGAGGA3'	sequence-specific DNA binding transcription factor activity	|GRMZM2G379005_T01[256,277]
		x|||x||||||||||x||||||
		3'AGGCUCCUGCUCCUGCGGCUCCUGC5'
	3	5'ACGACGACGAGGACGACGAGGA3'	Plant-specific domain TIGR01570 family protein	|GRMZM2G106136_T01[334,355]
		xx|||||||||||x||||||||
		3'GCGCCUGCUGCUCCUCCUGCUCCUCU5'
	4	5'ACGACGACGAGGACGACGAGGA3'	Phospholipase A2	|GRMZM2G045294_T01[32,53]
		|||x|||x|||||x|x||||||
		3'GCUGCCGCUCCUCCUACCGCUCCUCG5'
	4	5'ACGACGACGAGGACGACGAGGA3'	Nucleotide-sugar transporter/ sugar porter	|GRMZM2G172647_T01[125,146]
		x||||||||||||x||||xx||
		3'GCGGCUGCUGCUCCUUCUGCAACUC5'
	3	5'ACGACGACGAGGACGACGAGGA3'	Ethylene-responsive transcription factor 4	|GRMZM2G089995_T01[505,526]
		||||||||||||||ox|||x||
		3'GCUGCUGCUGCUCCUGUCGCUGCUA5'
	4	5'ACGACGACGAGGACGACGAGGA3'	Plant viral-response family protein	|GRMZM2G171036_T01[130,151]
		x||||||x||||||||||x||x
		3'GCGCUGCUACUCCUGCUGCCCCGGC5'
	4	5'ACGACGACGAGGACGACGAGGA3'	F-box domain containing protein	|GRMZM2G157631_T01[253,274]
		x|||||x|||||||||x||||x
		3'GCAGCUGCCGCUCCUGCUCCUCCCCC5'
	4	5'ACGACGACGAGGACGACGAGGA3'	Cytochrome c oxidoreductase	|GRMZM2G111926_T01[239,260]
		||||x||x||||||||||xo||
		3'UCUGCUACUUCUCCUGCUGCAUCUA5'
	4	5'ACGACGACGAGGACGACGAGGA3'	Nuclear transcription factor Y subunit C-9	|GRMZM2G375448_T01[299,320]
		|||x|||||||||x|x|||o||
		3'GCUGCAGCUGCUCCUUCAGCUUCUCC5'
	4	5'ACGACGACGAGGACGACGAGGA3'	Glycosyltransferase	|GRMZM2G105221_T01[125,146]
		||||||x||||x||||x||o||
		3'CUGCUGCCGCUCGUGCUUCUUCUUG5'
	4	5'ACGACGACGAGGACGACGAGGA3'	Monooxygenase；Oxidoreductase	|GRMZM5G875732_T01[62,83]
		||||x||x|||||x||x|||||
		3'GCUGCUCCUUCUCCUCCUCCUCCUCC5'
	4	5'ACGACGACGAGGACGACGAGGA3'	oxidoreductase activity	|GRMZM2G133720_T01[59,80]
		||||x||x|||||x||x|||||
		3'CUGCUCCUUCUCCUCCUCCUCCUG5'
	3	5'ACGACGACGAGGACGACGAGGA3'	Plant-specific domain TIGR01568 family protein	|GRMZM2G055257_T01[898,919]
		||||||||||||x||||xx|||
		3'CGUGCUGCUGCUCCCGCUGACCCUGC5'
	3	5'ACGACGACGAGGACGACGAGGA3'	Amino acid/polyamine transporter II	|GRMZM2G137161_T01[401,422]
		|x|x|||||||||||||||o||
		3'CUCCCGCUGCUCCUGCUGCUUCUCG5'
	4	5'ACGACGACGAGGACGACGAGGA3'	Auxin-repressed protein	|GRMZM2G005146_T01[85,106]
		||||||||||||xx||xo||||
		3'GCUGCUGCUGCUCCCCCUCUUCCUC5'
	4	5'ACGACGACGAGGACGACGAGGA3'	Amino acid binding protein	|GRMZM2G703231_T01[131,152]
		||||||xx||||x|||x|||||
		3'ACUGCUGCGACUCCGGCUUCUCCUC5'
	4	5'ACGACGACGAGGACGACGAGGA3'	Palmitoyltransferase ZDHHC20	|GRMZM2G027307_T01[83,104]
		||||x|x|||||||||xx||||
		3'CUGCUACCGCUCCUGCUCAUCCUAG5'
	4	5'ACGACGACGAGGACGACGAGGA3'	Embryogenesis transmembrane protein	|GRMZM2G034318_T01[644,665]
		||||||xx|||||x|||||x||
		3'CUGCUGCAUCUCCUUCUGCUGCUCC5'
	3	5'ACGACGACGAGGACGACGAGGA3'	Glycosyltransferase 5	|GRMZM2G115762_T01[241,262]
		||||x|||||||||||||x||x
		3'CUGCUCCUGCUCCUGCUGCACCAC5'
	3	5'ACGACGACGAGGACGACGAGGA3'	Senescence-associated protein DH	|GRMZM5G863602_T01[749,770]
		|||||||||||||x||xx||||
		3'CUGCUGCUGCUCCUUCUAGUCCUUC5'
	4	5'ACGACGACGAGGACGACGAGGA3'	flavin adenine dinucleotide binding；oxidoreductase activity	|GRMZM2G031941_T01[101,122]
		x||x||||||||xx||||||||
		3'GCGCGGCUGCUCCGUCUGCUCCUU5'
	4	5'ACGACGACGAGGACGACGAGGA3'	Oligopeptide transporter 9	|GRMZM5G825515_T02[584,605]
		|||||||x||||xx|||||o||
		3'CGUGCUGCUCCUCCCUCUGCUUCUUCC5'
	4	5'ACGACGACGAGGACGACGAGGA3'	Peptide methionine sulfoxide reductase	|GRMZM2G376918_T01[32,53]
		x|x||||||||||x||||||x|
		3'GGGGGUGCUGCUCCUCCUGCUCGUGG5'
	4	5'ACGACGACGAGGACGACGAGGA3'	Hydrolase/ protein serine/threonine phosphatase	|GRMZM2G106600_T01[29,50]
		x|||||x||||||x||x|||||
		3'GCGCUGCCGCUCCUUCUCCUCCUU5'
	4	5'ACGACGACGAGGACGACGAGGA3'	Cysteine protease	|GRMZM2G038636_T01[14,35]
		||||||x|||||||||xx|||x
		3'GCUGCUGCCGCUCCUGCUCGUCCGC5'
	4	5'ACGACGACGAGGACGACGAGGA3'	Pherophorin like protein	|GRMZM2G047255_T01[739,760]
		x|||x|||||||x|||||x|||
		3'ACCGCUUCUGCUCCAGCUGCACCUCC5'
	3	5'ACGACGACGAGGACGACGAGGA3'	S-adenosylmethionine-dependent methyltransferase	|AC207628.4_FGT00916,37]
		||||x|||||||||||x||||x
		3'CCUGCUCCUGCUCCUGCUCCUCCCG5'
	4	5'ACGACGACGAGGACGACGAGGA3'	Anther-specific proline-rich protein APG	|GRMZM2G478414_T01[776,797]
		x||x||||||||x||||||||x
		3'UGAGCAGCUGCUCCGGCUGCUCCGCC5'
	3	5'ACGACGACGAGGACGACGAGGA3'	Cationic amino acid transporter 4	|GRMZM2G092391_T01[698,719]
		||||x||||||||||x|||||x
		3'GUGCUUCUGCUCCUGCCGCUCCACGU5'
	4	5'ACGACGACGAGGACGACGAGGA3'	serine-type endopeptidase activity	|GRMZM2G162453_T01[17,38]
		x|||x||||||||||||||o|x
		3'CCGCUCCUGCUCCUGCUGCUUCGC5'
	3	5'ACGACGACGAGGACGACGAGGA3'	Dirigent-like protein	|AC206350.3_FGT005[47,68]
		x||||||x|||||x||||||||
		3'CGCGCUGCUCCUCCUCCUGCUCCUACU5'
	4	5'ACGACGACGAGGACGACGAGGA3'	Harpin-induced protein	|GRMZM2G011553_T01[252,273]
		x|||x||||||||x||x|||||
		3'CCGGCUCCUGCUCCUCCUCCUCCUCC5'
	4	5'ACGACGACGAGGACGACGAGGA3'	heme binding；peroxidase activity	|GRMZM2G361475_T01[35,56]
		|||||||x|||||||||||xxx
		3'GUCUGCUGCUACUCCUGCUGCUGGCGC5'
	2	5'ACGACGACGAGGACGACGAGGA3'	Prenylated rab acceptor family protein	|GRMZM2G050890_T01[239,260]
		|||||||||||||||||||x|x
		3'UCUGCUGCUGCUCCUGCUGCUACCGU5'
	4	5'ACGACGACGAGGACGACGAGGA3'	Purine permease	|GRMZM2G069016_T01[188,209]
		x||x|||||||||||x|||x||
		3'CGGCCGCUGCUCCUGCCGCUGCUG5'
	4	5'ACGACGACGAGGACGACGAGGA3'	Harpin inducing protein	|GRMZM2G358536_T01[116,137]
		|x||x|||||||x||||||||x
		3'CCUUCUCCUGCUCCCGCUGCUCCCG5'
	4	5'ACGACGACGAGGACGACGAGGA3'	sequence-specific DNA binding transcription factor activity	|GRMZM2G125976_T01[190,211]
		|||x|||||||||||xxx||||
		3'CUGCAGCUGCUCCUGCGCAUCCUCA5'
	4	5'ACGACGACGAGGACGACGAGGA3'	Methylase	|GRMZM2G427337_T01[118,139]
		|x||||||||||||||x||x|x
		3'UCUCCUGCUGCUCCUGCUACUACCC5'
	4	5'ACGACGACGAGGACGACGAGGA3'	enzyme inhibitor activity；pectinesterase activity	|GRMZM2G462635_T01[17,38]
		||||||x||||||x||||||xx
		3'UGCUGCCGCUCCUCCUGCUCGGCA5'
	4	5'ACGACGACGAGGACGACGAGGA3'	Senescence-associated protein 5	|GRMZM2G162295_T01[254,275]
		|x|||||x||||x|||x|||||
		3'GCUUCUGCUCCUCCCGCUCCUCCUCGC5'
zma-miRgs278	4	5'AGAUGGGGGUUGGAGAGGAUU3'	Mitochondrial prohibitin complex protein 2	|AC217358.3_FGT013[432,452]
		|x||||x||||o|x|||||||
		3'GAUGUACCGCCAAUCACUCCUAAUAG5'
	4	5'AGAUGGGGGUUGGAGAGGAUU3'	GATA zinc finger family protein	|GRMZM2G404973_T03[1293,1313]
		x||||||o|||||||x||||x
		3'CGCUACCCUCAACCUCACCUACGA5'
zma-miRgs279	4	5'GCUCCUGCAGCGAGGUCGUGG3'	WD-repeat protein-like	|GRMZM2G113726_T01[15,35]
		|||||x||x|||||||||ox|
		3'UCGAGGCCGCCGCUCCAGCGGCAG5'
	4	5'GCUCCUGCAGCGAGGUCGUGG3'	R2R3MYB-domain protein	|GRMZM2G143046_T01[684,704]
		||x||o|||||o|||||||x|
		3'CCGCGGGCGUCGUUCCAGCAACCG5'
	4	5'GCUCCUGCAGCGAGGUCGUGG3'	Auxin response factor 75	|GRMZM2G133986_T01[485,505]
		|||||||||||||||x|xx|o
		3'CUCGAGGACGUCGCUCCUGACCUUC5'
	4	5'GCUCCUGCAGCGAGGUCGUGG3'	catalytic activity	|GRMZM2G347280_T01[1010,1030]
		||||||||||||||xxx|x||
		3'CCGAGGACGUCGCUCAUCCUCCGC5'
	4	5'GCUCCUGCAGCGAGGUCGUGG3'	Receptor-like protein kinase	|GRMZM2G065021_T01[476,496]
		||||||||||||x||xx|x||
		3'CUCGAGGACGUCGCGCCUCCUCCGC5'
	4	5'GCUCCUGCAGCGAGGUCGUGG3'	Regulatory protein	|GRMZM2G180330_T01[575,595]
		|||x||||||||||ox|x|||
		3'GCGACGACGUCGCUCUCGAACCGG5'
	4	5'GCUCCUGCAGCGAGGUCGUGG3'	transferase activity, transferring acyl groups other than amino-acyl groups	|GRMZM2G073829_T01[377,397]
		x|||||||||||xxx||||||
		3'GUAGAGGACGUCGCGGGAGCACCAC5'
	4	5'GCUCCUGCAGCGAGGUCGUGG3'	zinc ion binding	|GRMZM2G084819_T01[123,143]
		|||||o||||||x|||x|||x
		3'CUCGAGGGCGUCGCGCCACCACGGG5'
	4	5'GCUCCUGCAGCGAGGUCGUGG3'	zinc ion binding	|GRMZM2G166782_T01[41,61]
		|||||x||x||||||o||x||
		3'ACCGAGGCCGCCGCUCCGGCUCCC5'
	4	5'GCUCCUGCAGCGAGGUCGUGG3'	Monosaccharide transport protein 1	|GRMZM2G135739_T01[671,691]
		|||||x||||||||x|x|x||
		3'GGCGAGGUCGUCGCUCAACCCCCAC5'
	4	5'GCUCCUGCAGCGAGGUCGUGG3'	Ribosomal protein L26	|GRMZM2G327564_T01[408,428]
		||xx|||||||||x|||||x|
		3'CCGCCGACGUCGCUGCAGCAGCCGU5'
	4	5'GCUCCUGCAGCGAGGUCGUGG3'	aspartic-type endopeptidase activity	|GRMZM2G060680_T01[1266,1286]
		o|||||x|x||||||||||o|
		3'AUGAGGAGGCCGCUCCAGCAUCUC5'
	4	5'GCUCCUGCAGCGAGGUCGUGG3'	nucleic acid binding；transferase activity, transferring hexosyl groups	|GRMZM2G169544_T02[921,941]
		o|o|||||||||xx|||||||
		3'GUGGGGACGUCGCAGCAGCACCUA5'
zma-miRgs283	4	5'UUCCUGCAGAAACGAACAGGCCC3'	GDP-mannose 3,5-epimerase 2	|GRMZM2G138907_T02[634,656]
		||||||||||||xx|x|||||x|
		3'GGAAGGACGUCUUUCGUCGUCCGCGGA5'
zma-miRgs284	4	5'CAAGGAGAUAGUACGAGGCCU3'	Ubiquinone biosynthesis protein ubiB	|GRMZM5G817551_T01[322,342]
		x||||||||||||xx||x|||
		3'CUUUCCUCUAUCAUCGUCGGGACAU5'
zma-miRgs289	4	5'GAGGGGAUUGGAGAGGCUAAA3'	STIP1 homology and U box-containing protein 1	|GRMZM2G025214_T01[15,35]
		||o|||||||||||||x|xx|
		3'ACUUCCCUAACCUCUCCCACAUU5'
zma-miRgs290	3	5'AAUGUUGCAAUGGUUCGUCUGU3'	protein kinase binding	|AC233979.1_FGT009[314,335]
		|x|||||||||x||o|||||||
		3'UAUGACAACGUUAACAGGCAGACAGU5'
zma-miRgs291	4	5'UGAACCGGUUUUCUGUUUUC3'	Opaque2 heterodimerizing protein 1	|GRMZM2G016150_T01[616,635]
		|||||x||x||||o||||o|
		3'CAACUUGUCCCAAAGGCAAAGGUC5'
zma-miRgs292	4	5'AUCGAACCGUCGGAGAUAAG3'	Putative uncharacterized protein	|GRMZM5G845670_T01[122,141]
		||xo||||||||||x|||x|
		3'GUAUUUUGGCAGCCUGUAUCCAA5'
zma-miRgs294	3	5'AAAAAGAAACGGAGGGAGUAGCA3'	Pathogenicity protein PATH531-like protein	|GRMZM2G027241_T03[133,155]
		x|||||||||||||||||||o|x
		3'AAUUUUCUUUGCCUCCCUCAUUGAA5'
zma-miRgs302	4	5'ACGAAUAUUCGAGAACGGAGG3'	ORM1-like protein 2	|GRMZM2G151009_T02[227,247]
		||||||x|x||||xx||||||
		3'GUGCUUAAAUGCUCCGGCCUCCC5'
zma-miRgs203	4	5'UCGAGCGAGCCGAACCGAGCC3'	Sex determination protein tasselseed-2	|GRMZM2G332976_T01[273,293]
		||x||||x|||||||||xx||
		3'CAGGUCGCGCGGCUUGGCGAGG5'
	4	5'UCGAGCGAGCCGAACCGAGCC3'	Glutathione S-transferase GST 40	|GRMZM2G054653_T01[750,770]
		o||||||x|||||||||xx||
		3'GAGGCUCGCGCGGCUUGGCGAGGU5'
	4	5'UCGAGCGAGCCGAACCGAGCC3'	Oxidoreductase	|GRMZM2G542847_T01[453,473]
		||||||||||||||xx|x||x
		3'AGCUCGCUCGGCUUCACCCGCGC5'
zma-miRgs305	4	5'UCGAAGGGGAUUGGAGAGGUU3'	Protein kinase Pti1	|GRMZM2G071877_T01[15,35]
		|||||||||||||||xx||xx
		3'GAGCUUCCCCUAACCUAACCUCC5'
MiRNAs targeting the same gene and site are grouped together.
The first listed miRNA has the least mismatches.
"Mm" stands for the total amount of mismatches between the first mentioned miRNA and the predicted target.
"Alignment" visually represents miRNA/mRNA complementary base-pairs and mismatches for the first listed miRNA, with vertical bars and spaces as Watson-Crick base-pairs and mismatches, respectively (G:U wobbles count as mismatches).
