# Supplementary material for: Deep Sequencing of Maize Small RNAs Reveals a Diverse Set of MicroRNA in Dry and Imbibed Seeds
Source: PLoS One. 2013 Jan 24;8(1):e55107. doi: 10.1371/journal.pone.0055107 (PMC3554676; doi:10.1371/journal.pone.0055107)
Supplement: Additional File S11 — Primers used for mature miRNAs qRT-PCR. (XLS) [file pone.0055107.s011.xls]

## Sheet: Sheet1
Additional file S11: Primers used for mature miRNAs qRT-PCR
Name	Primer	Sequence (5'-3')
zma-MIR156a-i	Forward primer	GCGTGACAGAAGAGAGTGAGCACA
zma-MIR159a/b/f/i/k	Forward primer	GCTTGGATTGAAGGGAGCTCTG
zma-MIR166b-i	Forward primer	GCTCGGACCAGGCTTCATTCC
zma-MIR167a-d	Forward primer	GGTGAAGCTGCCAGCATGATCTA
zma-MIR319a-d	Forward primer	CGTTGGACTGAAGGGTGCTCC
zma-MIR408/b	Forward primer	TGCACTGCCTCTTCCCTGGC
zma-MIR528a/b	Forward primer	TGGAAGGGGCATGCAGAGGAG
zma-miRn6	Forward primer	GCGAAATGTTGTCTGGTTCAAGG
zma-miRn15	Forward primer	GCTGGCTGTGATGACAAAAAGGTTA
zma-miRn37	Forward primer	GGCCTGATAGAAGAGAGTGAGCAC
U6	Forward primer	GATGACACGCACAAATCGAGAAATG
Reverse primer was obtained from the miRcute miRNA qPCR detection kit (FP401, Tiangen, Beijing, China).
