# Supplementary material for: Deep Sequencing of Maize Small RNAs Reveals a Diverse Set of MicroRNA in Dry and Imbibed Seeds
Source: PLoS One. 2013 Jan 24;8(1):e55107. doi: 10.1371/journal.pone.0055107 (PMC3554676; doi:10.1371/journal.pone.0055107)
Supplement: Additional File S13 — 5'RACE validation of the miRNA targets nested PCR primers. (XLS) [file pone.0055107.s013.xls]

## Sheet: Sheet1
Additional file S13. 5'RACE validation of the miRNA targets nested PCR primers
MiRNA-ID	Gene-ID	Outer primer	Inner primer	Product size
miR159/319	GRMZM2G028054	TTCAGCCAAATAATTCCCAC	GGACCGATGGTTGTTGGCTC	238
5'RACE adapter	GCUGAUGGCGAUGAAUGAACACUGCGUUUGCUGGCUUUGAUGAAA
5'RACE outer primer	GCTGATGGCGATGAATGAACACTG
5'RACE inner primer	CGCGGATCCGAACACTGCGTTTGCTGGCTTTGATG
